# Supplementary material for: Disruption of macrophage pro-inflammatory cytokine release in Crohn's disease is associated with reduced optineurin expression in a subset of patients
Source: Immunology. 2014 Dec 8;144(1):45–55. doi: 10.1111/imm.12338 (PMC4264909; doi:10.1111/imm.12338)
Supplement: Supplementary file 4 — Table S2. Differential gene analysis comparing resting monocyte-derived macrophages (MDM) from healthy controls (HC; n = 42) and patients with Crohns's disease (CD (n = 58). [file imm0144-0045-sd4.xlsx]

## Sheet: Sheet1
Probe	Gene	HC Mean	CD Mean	Fold Change	p-value	ADJP
ILMN_1694671	ZFAND2A	8.17092	7.89341	-0.277514	9.8323e-05	0.356625
ILMN_1734184	PLBD2	8.43046	8.60939	0.17893	0.000145772	0.356625
ILMN_1808356	FAM3A	9.11796	9.31452	0.196557	0.000243559	0.356625
ILMN_1706498	DSE	9.00449	8.81263	-0.191863	0.000372975	0.356625
ILMN_1811373	FAM20B	7.99008	8.08544	0.0953644	0.000463309	0.356625
ILMN_1672662	SLC20A1	10.349	10.1543	-0.194692	0.000485103	0.356625
ILMN_1671054	HLA-A	11.7351	11.4064	-0.328711	0.000516748	0.356625
ILMN_1730201	DTNA	7.17312	7.40033	0.227204	0.000529846	0.356625
ILMN_1773485	QKI	7.33344	7.46934	0.135897	0.00054525	0.356625
ILMN_1755134	HSPA4	6.59216	6.68134	0.0891764	0.000554174	0.356625
ILMN_1741727	QPCT	10.3669	9.85193	-0.515003	0.000598015	0.356625
ILMN_1803483	KIAA2013	8.85595	9.00131	0.145359	0.000601206	0.356625
ILMN_1807981	SIGIRR	6.33121	6.4437	0.112492	0.000627088	0.356625
ILMN_1714433	MARCKSL1	7.27811	6.94788	-0.330224	0.000642351	0.356625
ILMN_1796669	PSEN1	6.28199	6.37278	0.0907887	0.000670328	0.356625
ILMN_1726967	TWSG1	6.9312	7.01606	0.0848546	0.000671152	0.356625
ILMN_2160476	CCL22	9.37708	8.72033	-0.656757	0.000689295	0.356625
ILMN_1651819	GALNT11	8.07692	8.21146	0.134542	0.000731429	0.356625
ILMN_2400500	CERS2	7.772	7.90683	0.134821	0.000809083	0.356625
ILMN_2212763	ICAM3	7.23933	6.95118	-0.288151	0.00085272	0.356625
ILMN_1696591	RB1	7.80406	8.04049	0.236425	0.000890047	0.356625
ILMN_1714527	VAMP3	9.8559	9.96892	0.113027	0.000989303	0.356625
ILMN_1749078	TIMP2	9.54508	9.73224	0.187162	0.00101116	0.356625
ILMN_1789909	TBC1D9B	7.76632	7.91303	0.146704	0.00101953	0.356625
ILMN_1683854	ZNF484	6.57466	6.65514	0.0804811	0.00102702	0.356625
ILMN_1756696	USF2	7.93048	8.09269	0.162207	0.00107844	0.356625
ILMN_1652549	DTNA	6.43686	6.55686	0.119997	0.00115394	0.356625
ILMN_1745963	FOLR2	7.29708	7.69351	0.396438	0.00119187	0.356625
ILMN_1761566	CYSTM1	9.44835	9.61646	0.168112	0.00120017	0.356625
ILMN_1827211	NA	7.46021	7.54477	0.0845642	0.00120811	0.356625
ILMN_1764609	PWWP2B	7.61914	7.75005	0.130911	0.00122439	0.356625
ILMN_2400372	SULT1A2	6.77908	6.91897	0.139886	0.00125937	0.356625
ILMN_1778161	DNAJC25	7.14546	7.241	0.0955346	0.00132907	0.356625
ILMN_1788416	FAM108C1	6.7889	6.6366	-0.152296	0.00137003	0.356625
ILMN_2352724	PIGN	8.34295	8.44929	0.106345	0.00139093	0.356625
ILMN_1714417	PSEN2	9.2563	9.50088	0.244582	0.00140346	0.356625
ILMN_1706015	FAM43A	6.67129	6.53355	-0.137732	0.00151313	0.356625
ILMN_1672496	DNAJA1	11.5626	11.4183	-0.144373	0.00154338	0.356625
ILMN_1748473	GIMAP4	9.95183	9.42221	-0.529627	0.00156824	0.356625
ILMN_1729801	S100A8	8.65972	8.09012	-0.569607	0.00156913	0.356625
ILMN_1754121	CSK	10.3863	10.4983	0.112047	0.00160428	0.356625
ILMN_1712708	TRIM47	8.83516	8.97145	0.136287	0.00179207	0.356625
ILMN_1790537	RMI2	7.09625	6.94116	-0.155084	0.00184314	0.356625
ILMN_1751941	NA	8.03635	8.18004	0.143695	0.00186672	0.356625
ILMN_1717674	PEPD	11.3827	11.4876	0.104907	0.00189837	0.356625
ILMN_2157421	STUB1	8.78128	8.86746	0.0861781	0.00197166	0.356625
ILMN_1727315	DENND1A	6.8527	6.75203	-0.100668	0.00202853	0.356625
ILMN_1674421	TM9SF4	8.43129	8.50575	0.0744625	0.00203192	0.356625
ILMN_1729533	APOA1BP	9.57439	9.66793	0.0935408	0.00204695	0.356625
ILMN_1681437	DCXR	9.54484	9.69749	0.152657	0.00205914	0.356625
ILMN_1709204	CLEC4A	8.65824	8.41148	-0.246761	0.00207595	0.356625
ILMN_1744146	PTTG2	7.14914	7.28545	0.136307	0.00210646	0.356625
ILMN_1698666	CST6	7.29961	7.1027	-0.196911	0.00231101	0.356625
ILMN_1736729	OAS2	6.6557	6.4959	-0.159801	0.00232439	0.356625
ILMN_1654516	TMEM120A	6.8728	6.96356	0.0907576	0.00239745	0.356625
ILMN_1763524	LZTS2	6.40477	6.48916	0.0843913	0.00240918	0.356625
ILMN_1798163	UPF3B	7.87659	7.78525	-0.0913449	0.00241403	0.356625
ILMN_2121816	GPR137B	9.2419	9.41146	0.169559	0.00242645	0.356625
ILMN_2192620	DCAF15	6.47947	6.55164	0.0721702	0.00244843	0.356625
ILMN_1680996	ALOX5	10.0001	9.5574	-0.442676	0.00247587	0.356625
ILMN_1789618	FER	6.46939	6.53204	0.062644	0.00252991	0.356625
ILMN_2338452	SERPINA1	10.0884	9.6682	-0.420168	0.00258043	0.356625
ILMN_1770339	RPAIN	9.04006	8.93923	-0.100836	0.00261537	0.356625
ILMN_1748546	2002-09-01	11.0482	11.1699	0.121665	0.00262185	0.356625
ILMN_1751143	C7orf23	9.50621	9.41549	-0.0907214	0.00264387	0.356625
ILMN_1751195	FAM108A1	8.48293	8.62299	0.140063	0.00267782	0.356625
ILMN_2233604	ECSIT	6.33592	6.26073	-0.0751857	0.00272885	0.356625
ILMN_1713756	GLUD1	10.1633	10.2518	0.0884808	0.0027654	0.356625
ILMN_1813746	CORO2A	7.79286	8.04072	0.247852	0.00281367	0.356625
ILMN_1718607	TSPAN4	10.5775	10.8093	0.231844	0.0028227	0.356625
ILMN_1723414	HACL1	8.83758	8.74093	-0.0966438	0.00284415	0.356625
ILMN_1726108	CERS2	8.52119	8.65258	0.131387	0.00284678	0.356625
ILMN_1806692	HEXB	13.2657	13.3894	0.123761	0.002862	0.356625
ILMN_1815283	NA	7.42212	7.63342	0.211304	0.00287605	0.356625
ILMN_1805410	C15orf48	10.8131	10.3683	-0.444723	0.00293252	0.356625
ILMN_1797813	SUZ12	9.92857	9.8443	-0.0842676	0.00294334	0.356625
ILMN_1668090	STK25	8.07317	8.1804	0.107223	0.00296878	0.356625
ILMN_1712475	HS3ST2	10.6382	11.0664	0.42825	0.00297786	0.356625
ILMN_2059886	TTC38	6.74911	6.83918	0.090065	0.00298904	0.356625
ILMN_1675472	LINC00657	7.89801	8.01224	0.114235	0.00309695	0.356625
ILMN_1651336	MLYCD	6.90655	6.83521	-0.0713386	0.00309982	0.356625
ILMN_1669729	ERLIN2	6.27899	6.35725	0.0782555	0.00310239	0.356625
ILMN_1676665	CUEDC1	10.1561	10.3097	0.153528	0.00311433	0.356625
ILMN_1654696	C15orf48	8.19819	7.73481	-0.463381	0.00311674	0.356625
ILMN_1691341	NA	7.62818	7.17683	-0.451352	0.00312192	0.356625
ILMN_1700690	VAT1	9.86985	10.082	0.212182	0.00312898	0.356625
ILMN_1656194	TSPAN10	7.41115	7.78222	0.371074	0.00312976	0.356625
ILMN_2053829	CBLN3	6.57579	6.38904	-0.18675	0.00329353	0.356625
ILMN_2393254	CAPNS1	9.38984	9.51573	0.125887	0.00331918	0.356625
ILMN_1684054	ASAH1	8.73778	8.89873	0.160958	0.00337945	0.356625
ILMN_2372040	MTFP1	6.72325	6.60004	-0.123212	0.00345156	0.356625
ILMN_2394777	DTNA	6.50062	6.61507	0.114451	0.0034682	0.356625
ILMN_1760933	PEX10	8.49795	8.60634	0.108388	0.00350192	0.356625
ILMN_1655191	CASZ1	6.97397	7.05991	0.0859396	0.00350239	0.356625
ILMN_1682332	GYPC	8.89064	9.1205	0.229857	0.00355403	0.356625
ILMN_1705302	FCGRT	11.6666	11.8478	0.181186	0.00356207	0.356625
ILMN_2339748	RNF13	9.52587	9.65686	0.130993	0.00356913	0.356625
ILMN_2337928	CXCR5	6.6532	6.39908	-0.254113	0.00359737	0.356625
ILMN_2310968	RUFY1	7.60385	7.6925	0.0886437	0.00363116	0.356625
ILMN_1756595	SH3TC1	7.24985	7.3409	0.0910482	0.00363621	0.356625
ILMN_1800787	RFTN1	9.63967	9.41817	-0.221507	0.00366701	0.356625
ILMN_1735764	HTR2B	6.53286	6.89186	0.358997	0.00367438	0.356625
ILMN_2359453	ERGIC3	10.2599	10.3857	0.125799	0.00367843	0.356625
ILMN_1769433	IQGAP2	8.50214	8.69392	0.191782	0.00368605	0.356625
ILMN_2379130	IRAK1	9.27507	9.44049	0.165416	0.00376346	0.356625
ILMN_1754531	AP4E1	7.80762	7.69079	-0.116824	0.00380762	0.356625
ILMN_1849186	ZNF704	6.31612	6.52553	0.209408	0.00385034	0.356625
ILMN_1704286	FXYD5	10.9584	11.1664	0.207949	0.00393049	0.356625
ILMN_1756469	GAMT	6.61965	6.74617	0.126522	0.00393428	0.356625
ILMN_2404512	PSEN2	8.3832	8.58412	0.200915	0.00393891	0.356625
ILMN_1729281	SPHK2	9.18513	9.05452	-0.130611	0.00399125	0.356625
ILMN_2394381	CLN3	8.42092	8.52377	0.102851	0.00403509	0.356625
ILMN_2404154	SERPINA1	9.45993	9.06897	-0.390964	0.00408358	0.356625
ILMN_2151818	PSMA6	11.7878	11.6558	-0.131995	0.00413219	0.356625
ILMN_1745994	GAS7	9.21645	9.4378	0.22135	0.00413837	0.356625
ILMN_1803429	CD44	12.188	12.0394	-0.148596	0.00414991	0.356625
ILMN_1893511	NA	6.63009	6.55727	-0.0728235	0.00415351	0.356625
ILMN_1716057	CAPN2	6.57282	6.65233	0.0795094	0.00424272	0.356625
ILMN_1698019	LGMN	12.2908	12.6799	0.389052	0.00424813	0.356625
ILMN_1667022	PASK	6.55667	6.4023	-0.154375	0.00425463	0.356625
ILMN_1776188	MAP1LC3A	7.47069	7.23346	-0.237231	0.00427305	0.356625
ILMN_1733998	DHRS9	11.236	11.5349	0.298942	0.00436474	0.356625
ILMN_1751898	C12orf4	7.93841	8.07439	0.135978	0.00438491	0.356625
ILMN_1756126	STUB1	8.0501	8.14391	0.0938118	0.00439724	0.356625
ILMN_1719158	CTBP1	8.67501	8.76487	0.0898606	0.00440784	0.356625
ILMN_1679389	NA	6.39684	6.30186	-0.0949812	0.00445456	0.356625
ILMN_1695432	TPST2	9.25475	9.41273	0.157976	0.00447601	0.356625
ILMN_1804938	TPRA1	7.98868	8.15138	0.162702	0.00448884	0.356625
ILMN_2366212	CD79B	8.13134	7.65603	-0.475313	0.00460145	0.356625
ILMN_1734742	ARHGDIA	9.9282	10.0296	0.101447	0.00467575	0.356625
ILMN_1698554	AACS	6.82261	6.73135	-0.091259	0.00468447	0.356625
ILMN_2193591	UNC93B1	9.86784	9.98947	0.121626	0.00469628	0.356625
ILMN_1784946	ORC3	6.77583	6.85227	0.0764421	0.0047326	0.356625
ILMN_1797875	ALOX5AP	9.79327	9.36391	-0.429363	0.004802	0.356625
ILMN_1709634	CMBL	7.16025	7.45046	0.290203	0.00488442	0.356625
ILMN_1694711	MAD2L1BP	8.40012	8.28014	-0.119978	0.00492678	0.356625
ILMN_1778977	TYROBP	13.9253	14.034	0.108684	0.00497755	0.356625
ILMN_1714349	GLCE	6.88871	6.99203	0.10332	0.00506218	0.356625
ILMN_1758487	CNPY4	6.28548	6.34895	0.0634716	0.00506699	0.356625
ILMN_2361603	NDRG2	6.50639	6.36076	-0.14563	0.00508338	0.356625
ILMN_1691717	RHBDF2	9.49956	9.24271	-0.256847	0.00509182	0.356625
ILMN_1733930	PREB	7.45744	7.5339	0.0764537	0.00511972	0.356625
ILMN_1801077	PLIN2	10.4694	10.9198	0.450322	0.00515216	0.356625
ILMN_2049766	NFE2L3	7.06167	6.78589	-0.275775	0.00516458	0.356625
ILMN_1784207	PITHD1	10.3772	10.6882	0.310966	0.00526681	0.356625
ILMN_1678904	ENO3	6.68628	6.59697	-0.0893105	0.00537081	0.356625
ILMN_1677768	POR	7.33344	7.44066	0.10722	0.00540672	0.356625
ILMN_1802557	HEBP1	9.92025	10.0968	0.176533	0.00548125	0.356625
ILMN_1789338	SORBS3	8.38971	8.57553	0.185816	0.00549593	0.356625
ILMN_1813657	PHF20	6.80092	6.87214	0.0712132	0.00554961	0.356625
ILMN_2058795	CPQ	9.40912	9.59855	0.189431	0.00557265	0.356625
ILMN_1712298	ANKRD46	7.10405	7.18555	0.0815025	0.00558075	0.356625
ILMN_1780465	CLEC5A	7.65858	7.26684	-0.391741	0.00561769	0.356625
ILMN_1704753	EPAS1	9.81277	10.1211	0.308352	0.00563361	0.356625
ILMN_1677404	RAP2A	10.1626	10.3649	0.20229	0.00570663	0.356625
ILMN_1811616	EEPD1	7.59976	7.85238	0.252629	0.0057647	0.356625
ILMN_1804448	MSI2	6.56365	6.50754	-0.056113	0.00582196	0.356625
ILMN_1747183	GXYLT1	6.42058	6.48829	0.0677084	0.00582597	0.356625
ILMN_1652128	LMBRD1	9.18082	9.32276	0.141934	0.00585186	0.356625
ILMN_1669831	SLC18B1	9.01798	9.44917	0.431188	0.00591904	0.356625
ILMN_1804854	CTNNA1	10.8749	10.9701	0.0952801	0.00598397	0.356625
ILMN_1780667	POC1A	7.67955	7.56036	-0.11919	0.00602947	0.356625
ILMN_1658800	BRPF3	7.25434	7.32293	0.0685881	0.00602977	0.356625
ILMN_2075847	ZC3H10	7.04737	7.11655	0.0691831	0.00603945	0.356625
ILMN_1655796	2003-03-01	6.58158	6.41899	-0.162595	0.00604774	0.356625
ILMN_2329735	ECM1	7.29827	7.48267	0.184394	0.00616391	0.356625
ILMN_1705908	RPL7L1	8.74351	8.84244	0.0989265	0.00618095	0.356625
ILMN_1730032	BOK	8.87793	9.1042	0.226271	0.00618226	0.356625
ILMN_1697733	CST6	7.04682	6.87756	-0.169265	0.00621639	0.356625
ILMN_1735014	KLF6	11.3972	11.5514	0.15418	0.00623262	0.356625
ILMN_1764628	LYPLA2	7.50898	7.62256	0.113574	0.00624471	0.356625
ILMN_1776267	CLN6	6.93236	7.04738	0.115018	0.00624548	0.356625
ILMN_1661427	RFNG	6.34972	6.42182	0.0720989	0.00624965	0.356625
ILMN_2329429	GIMAP6	7.77454	7.44772	-0.326816	0.00625313	0.356625
ILMN_2332964	LGMN	12.2646	12.6919	0.427331	0.00627083	0.356625
ILMN_1814213	PQLC3	9.72282	9.90152	0.178701	0.00628412	0.356625
ILMN_1674064	ZNF225	6.30566	6.36453	0.0588723	0.00629014	0.356625
ILMN_2403946	FEZ2	9.31974	9.45973	0.139989	0.00630252	0.356625
ILMN_1756928	RTN1	8.84905	8.632	-0.217055	0.00630794	0.356625
ILMN_1764177	JARID2	8.37602	8.52156	0.14554	0.00630922	0.356625
ILMN_1724493	LYSMD2	8.85277	8.65742	-0.195351	0.00630958	0.356625
ILMN_1731107	CCDC92	10.0207	10.1237	0.102979	0.00632206	0.356625
ILMN_1707804	NA	7.57009	7.74457	0.174483	0.00634136	0.356625
ILMN_2224143	MCM3	9.6527	9.50705	-0.145651	0.00636411	0.356625
ILMN_1703324	PDSS1	7.39464	7.26213	-0.132512	0.00637159	0.356625
ILMN_1652065	KCNMB1	7.48195	7.31027	-0.17169	0.00637662	0.356625
ILMN_1676393	ATP5G1	10.6511	10.5242	-0.126922	0.00639356	0.356625
ILMN_1756360	RPL35A	12.2388	12.1663	-0.0724453	0.00643627	0.356625
ILMN_1710017	CD79B	6.65028	6.40025	-0.250031	0.00645577	0.356625
ILMN_1780940	PPP2R5D	6.70395	6.76004	0.0560933	0.00647294	0.356625
ILMN_1772224	KCNJ5	7.91142	8.19411	0.282694	0.00652018	0.357347
ILMN_1785439	CD79B	6.97075	6.68923	-0.28152	0.00658756	0.357882
ILMN_1668039	GYPC	8.82024	9.04003	0.219794	0.00665917	0.357882
ILMN_2043452	FANCE	7.11727	6.98521	-0.132062	0.00666493	0.357882
ILMN_1684591	ZNF434	7.32785	7.40126	0.0734095	0.0066667	0.357882
ILMN_1757845	SPIRE1	9.08423	9.25547	0.171241	0.00677603	0.359427
ILMN_2064917	AGGF1	7.95765	8.04656	0.0889103	0.00679669	0.359427
ILMN_1656920	CRIP1	8.99301	8.75921	-0.233807	0.00681854	0.359427
ILMN_2281502	DHRS9	6.82496	6.96634	0.141374	0.00686451	0.359427
ILMN_1654370	TESK2	6.88641	7.09695	0.210533	0.00686715	0.359427
ILMN_1715703	DALRD3	6.32555	6.38715	0.0616015	0.00695378	0.361179
ILMN_1754865	PABPC4	9.51497	9.697	0.182027	0.00711511	0.361179
ILMN_2239754	IFIT3	8.22287	7.87898	-0.343888	0.00721865	0.361179
ILMN_1670672	TMEM37	7.33855	7.69359	0.355034	0.00721899	0.361179
ILMN_2124471	SLC36A1	7.22506	7.41956	0.194495	0.00723923	0.361179
ILMN_1798204	IL21R	6.69981	6.47019	-0.229624	0.00725601	0.361179
ILMN_1718769	ITSN1	7.61913	7.86253	0.243395	0.00727195	0.361179
ILMN_2343563	ANAPC11	7.94112	8.0191	0.077984	0.00730158	0.361179
ILMN_2373062	RHBDF2	9.84897	9.57903	-0.269939	0.00731426	0.361179
ILMN_2336130	NA	8.05628	8.28007	0.223785	0.00733196	0.361179
ILMN_1667748	ANKRD33	10.2268	10.4215	0.194667	0.00734356	0.361179
ILMN_1716056	LMF2	8.03544	8.12658	0.0911475	0.00735445	0.361179
ILMN_1735495	TBC1D8	7.58975	7.87253	0.282782	0.00742854	0.361179
ILMN_1794386	IL2RG	6.8658	6.78264	-0.083157	0.00743186	0.361179
ILMN_2342579	IL7R	7.16377	6.8015	-0.362268	0.00744693	0.361179
ILMN_1810254	MEI1	6.71357	6.60173	-0.111837	0.00745268	0.361179
ILMN_1685625	UCP2	10.0036	10.3201	0.316551	0.00754277	0.363861
ILMN_1752510	FAM13A	6.77421	6.94261	0.168397	0.00770377	0.36857
ILMN_1805812	TOR1A	7.72694	7.79922	0.072276	0.00776893	0.36857
ILMN_1723043	NAPSB	6.68886	6.48821	-0.200646	0.00784229	0.36857
ILMN_2224486	C3orf14	8.54084	8.71346	0.172625	0.00787777	0.36857
ILMN_1666545	GCNT1	7.32097	7.5204	0.199429	0.00800161	0.36857
ILMN_1770977	TMEM134	8.17261	8.2857	0.113088	0.00803734	0.36857
ILMN_2302716	ALDH18A1	6.91546	6.81046	-0.105001	0.0080958	0.36857
ILMN_2342437	KLHL5	7.63735	7.54946	-0.08789	0.00810377	0.36857
ILMN_1769911	SLC38A1	7.00173	6.75428	-0.247454	0.00814342	0.36857
ILMN_1778321	SLC2A6	9.8062	9.32023	-0.485976	0.00814923	0.36857
ILMN_1695759	AMDHD2	8.82044	8.99732	0.17688	0.00815772	0.36857
ILMN_1787370	C2orf56	6.41989	6.3581	-0.0617818	0.00816014	0.36857
ILMN_2323774	RPAIN	9.37668	9.28012	-0.0965607	0.00816829	0.36857
ILMN_1795905	ZBTB4	7.44144	7.57359	0.132153	0.00818384	0.36857
ILMN_1808634	DRAM2	8.09974	8.22485	0.125114	0.00826584	0.36857
ILMN_1728799	FBP1	12.7183	12.4734	-0.244925	0.00826989	0.36857
ILMN_1737685	CRLS1	9.39141	9.30616	-0.0852503	0.00829929	0.36857
ILMN_1737514	KYNU	10.1602	9.90559	-0.254646	0.00836323	0.36857
ILMN_1666665	COL23A1	6.55066	6.70978	0.159115	0.00838555	0.36857
ILMN_2175131	TMEM14C	11.2898	11.4265	0.13669	0.00848879	0.36857
ILMN_1723978	LGALS1	13.8024	13.9524	0.150022	0.00852108	0.36857
ILMN_1718936	LST1	9.2314	8.95173	-0.279673	0.0085287	0.36857
ILMN_1719543	MAF	9.56912	9.77443	0.205309	0.00857238	0.36857
ILMN_2341363	ATP5A1	12.2778	12.1909	-0.0869061	0.00860054	0.36857
ILMN_1757343	PABPC4	10.9112	11.0803	0.169016	0.00864038	0.36857
ILMN_2414325	TNFAIP8	8.93323	8.78376	-0.149474	0.00867258	0.36857
ILMN_1737394	LMNA	9.58133	9.73491	0.153577	0.0086735	0.36857
ILMN_1760982	ZNF187	6.6035	6.68154	0.0780381	0.00878206	0.36857
ILMN_1701386	STRADB	8.39623	8.52427	0.128041	0.00879312	0.36857
ILMN_1704014	LOC730256	6.99833	6.86207	-0.136257	0.00883771	0.36857
ILMN_2316540	MRPL11	8.99186	8.89776	-0.0941072	0.00885953	0.36857
ILMN_1785071	SEPP1	9.05251	9.78522	0.73271	0.00886088	0.36857
ILMN_1740418	CYP27B1	7.26083	6.79257	-0.468262	0.00886529	0.36857
ILMN_1813604	NDUFB7	10.6536	10.7284	0.0748107	0.00903104	0.36857
ILMN_1756238	TMEM217	6.5836	6.47788	-0.105712	0.00904696	0.36857
ILMN_1764769	VWA5A	6.42517	6.55878	0.133611	0.00908009	0.36857
ILMN_1713751	ADAM19	7.03172	6.66209	-0.369627	0.00909271	0.36857
ILMN_1795342	MLPH	7.3506	7.60703	0.256421	0.0091071	0.36857
ILMN_1735779	KCNJ8	6.81347	6.9178	0.104328	0.00911857	0.36857
ILMN_1674941	ANO6	8.45822	8.54229	0.0840621	0.00918299	0.36857
ILMN_1671207	IARS2	9.11288	9.20431	0.0914359	0.00924574	0.36857
ILMN_1757660	CAPS	6.30893	6.38274	0.0738141	0.00927405	0.36857
ILMN_1657708	MGLL	9.4494	9.65624	0.20684	0.00936409	0.36857
ILMN_1763091	C14orf43	7.30292	7.39641	0.0934935	0.00953819	0.36857
ILMN_1753013	RBL1	6.26248	6.33262	0.0701385	0.00956783	0.36857
ILMN_1719533	PCDHGB4	7.29128	7.41964	0.12836	0.0096403	0.36857
ILMN_1692731	TTYH3	10.026	10.1581	0.132118	0.00968268	0.36857
ILMN_1800512	HMOX1	9.8783	10.1061	0.227806	0.00972027	0.36857
ILMN_1709809	NHP2L1	8.55734	8.44426	-0.113085	0.00986467	0.36857
ILMN_1760802	MRE11A	6.53929	6.46998	-0.0693064	0.00986696	0.36857
ILMN_1696749	LMNA	10.6085	10.7593	0.150776	0.00990207	0.36857
ILMN_1659047	NA	7.88132	7.69989	-0.18143	0.00991336	0.36857
ILMN_1706531	ABCC5	7.92417	8.17631	0.252142	0.00991886	0.36857
ILMN_1812552	ACER3	8.92252	9.03412	0.111605	0.00995425	0.36857
ILMN_1781691	TRAK2	8.90026	9.05944	0.159178	0.00997739	0.36857
ILMN_2057573	ESYT2	8.99731	9.14173	0.144415	0.0099904	0.36857
ILMN_1692473	PRMT1	9.68962	9.54034	-0.149277	0.010023	0.36857
ILMN_1764709	MAFB	10.6841	11.0107	0.326603	0.0100802	0.36857
ILMN_1793241	SRD5A1	6.66468	6.59767	-0.0670079	0.0100856	0.36857
ILMN_1694305	SMS	10.9745	11.1557	0.181253	0.0101057	0.36857
ILMN_1789616	NUPL2	7.84208	7.76684	-0.0752464	0.0101376	0.36857
ILMN_1769383	NA	7.8059	7.45119	-0.354715	0.0101625	0.36857
ILMN_2365528	HAUS8	6.40789	6.34873	-0.0591604	0.0102247	0.36857
ILMN_1697268	EMILIN2	10.8869	11.0487	0.161771	0.0102454	0.36857
ILMN_1680738	NREP	8.28001	8.64081	0.360802	0.0102663	0.36857
ILMN_1738229	NDRG3	7.55375	7.64042	0.0866711	0.0103249	0.36857
ILMN_1705297	MYBPH	7.69219	7.44379	-0.248398	0.010377	0.36857
ILMN_1663195	MCM7	8.63468	8.38955	-0.245129	0.0104095	0.36857
ILMN_1692168	UBE2Z	8.37056	8.22284	-0.14772	0.0104251	0.36857
ILMN_1684289	PNPO	9.43027	9.31314	-0.117132	0.0104476	0.36857
ILMN_2171295	CDK14	6.77225	6.63778	-0.134466	0.0104829	0.36857
ILMN_1715896	PMVK	7.27034	7.35301	0.0826701	0.0105591	0.36857
ILMN_1716704	NLRC5	6.44305	6.33698	-0.106073	0.0106189	0.36857
ILMN_2412807	DCTN1	9.03802	9.12564	0.0876269	0.0106417	0.36857
ILMN_1669281	CLN3	8.16489	8.26095	0.0960626	0.0106754	0.36857
ILMN_1766762	DYNLRB1	8.72343	8.80463	0.0811994	0.0106857	0.36857
ILMN_1740861	DTWD1	7.23649	7.333	0.0965189	0.0107986	0.36857
ILMN_2042771	PTTG1	8.19887	7.97969	-0.219181	0.0109048	0.36857
ILMN_1662896	WDR11	8.31093	8.49045	0.179523	0.0109111	0.36857
ILMN_1762436	UBB	12.2714	12.1733	-0.0980969	0.011001	0.36857
ILMN_1672547	MYO9B	8.88913	9.00498	0.115853	0.0110107	0.36857
ILMN_1801205	GPNMB	13.5805	13.7347	0.154227	0.0110118	0.36857
ILMN_1681675	SCAF8	6.7083	6.75882	0.0505255	0.0110194	0.36857
ILMN_1682799	STAMBPL1	6.78228	6.54412	-0.238161	0.0110804	0.36857
ILMN_1734878	CD79A	7.92056	7.52143	-0.399129	0.0111215	0.36857
ILMN_1797828	DDRGK1	10.0295	10.1073	0.0777775	0.011198	0.36857
ILMN_2087656	SLCO2B1	10.6734	10.8336	0.160266	0.0112242	0.36857
ILMN_1689189	ZBTB3	6.30749	6.3819	0.0744135	0.0112575	0.36857
ILMN_1719199	TULP3	6.33521	6.39026	0.0550537	0.0112809	0.36857
ILMN_1716895	RPA3	9.51507	9.40843	-0.106638	0.0113947	0.36857
ILMN_1653042	HSD3B7	8.4869	8.63059	0.143691	0.0114292	0.36857
ILMN_2261600	NA	10.3047	9.99362	-0.311084	0.011487	0.36857
ILMN_1717855	PFDN1	9.03781	8.89667	-0.141138	0.0114992	0.36857
ILMN_1764803	SMU1	6.41107	6.47104	0.0599617	0.0115208	0.36857
ILMN_1775405	ARL4A	7.67299	7.50839	-0.164599	0.0115356	0.36857
ILMN_1661695	IRAK3	7.55509	7.3387	-0.216392	0.011574	0.36857
ILMN_1778374	BSG	10.1271	10.2718	0.144701	0.0115911	0.36857
ILMN_1786065	UHRF1	7.37473	7.13651	-0.238226	0.0116107	0.36857
ILMN_1751234	C1GALT1C1	7.08679	7.16758	0.0807924	0.0116253	0.36857
ILMN_1704446	NA	6.39964	6.48287	0.0832366	0.0116544	0.36857
ILMN_2142554	NENF	10.7835	10.9171	0.133599	0.0116757	0.36857
ILMN_1711470	UBE2T	6.63217	6.49009	-0.14208	0.0116959	0.36857
ILMN_1678678	SLC37A4	9.32108	9.44833	0.127252	0.0116981	0.36857
ILMN_1668469	KIAA0922	6.83887	6.7098	-0.129072	0.0118463	0.36857
ILMN_1775759	NRAS	8.7907	8.877	0.0863016	0.0119326	0.36857
ILMN_2138765	PLIN2	12.2684	12.6027	0.334299	0.0119644	0.36857
ILMN_1689097	NAA20	11.3329	11.4056	0.072745	0.0119743	0.36857
ILMN_2089073	ATP9A	7.58982	7.96729	0.377467	0.0119896	0.36857
ILMN_1659727	CDAN1	7.02544	7.07751	0.0520734	0.0119925	0.36857
ILMN_2215545	C3orf26	7.54146	7.40044	-0.141019	0.0120155	0.36857
ILMN_1703263	SP140	6.5335	6.40362	-0.129879	0.0120932	0.36857
ILMN_1775762	GNAI2	11.1722	11.2489	0.0767119	0.0121517	0.36857
ILMN_1758915	PDCD2	7.48329	7.56012	0.0768334	0.0122028	0.36857
ILMN_1810055	ITFG3	8.50416	8.59257	0.0884062	0.012253	0.36857
ILMN_1769388	GJB2	7.7296	7.39671	-0.332884	0.0122628	0.36857
ILMN_1720526	CENPN	7.3466	7.21052	-0.136081	0.0122643	0.36857
ILMN_2109708	TYMP	13.1446	12.8844	-0.260225	0.012347	0.36857
ILMN_2391051	FCGR1B	7.6954	7.46027	-0.235132	0.0124031	0.36857
ILMN_1812856	ZSWIM1	7.42684	7.48852	0.0616782	0.0124153	0.36857
ILMN_2121408	HBEGF	7.28889	6.77514	-0.513749	0.0124504	0.36857
ILMN_1673804	ZNF426	6.80751	6.867	0.0594924	0.0124663	0.36857
ILMN_1776216	MMGT1	9.9036	9.99101	0.0874109	0.0124968	0.36857
ILMN_1680364	CD109	6.41299	6.5325	0.119512	0.0125337	0.36857
ILMN_1739946	VKORC1	12.0213	12.1597	0.13843	0.0125416	0.36857
ILMN_2099301	SUN2	10.8003	10.6225	-0.177713	0.0125947	0.36857
ILMN_1764494	ATP5A1	12.7491	12.6702	-0.0788528	0.0126277	0.36857
ILMN_1814194	TCF4	8.0469	7.88081	-0.166093	0.012645	0.36857
ILMN_1703301	MRPL45P2	8.3974	8.31404	-0.0833647	0.0127008	0.36857
ILMN_2267914	CD68	11.4452	11.6465	0.201244	0.0127156	0.36857
ILMN_1776522	SLC50A1	8.66978	8.52724	-0.142538	0.0127356	0.36857
ILMN_1687538	ETS1	7.67866	7.35448	-0.324176	0.0127402	0.36857
ILMN_2376204	LTB	6.99959	6.67141	-0.328173	0.0127451	0.36857
ILMN_1673215	PCBP1	12.1376	12.2015	0.0638509	0.0128247	0.36857
ILMN_2197846	HADHB	7.93704	8.04708	0.110038	0.0128252	0.36857
ILMN_1684391	PLOD1	10.6816	10.763	0.0813461	0.0129013	0.36857
ILMN_1661484	ZBTB45	6.71164	6.77342	0.0617867	0.0129561	0.36857
ILMN_1678781	ARHGAP33	6.70168	6.64269	-0.0589923	0.0129631	0.36857
ILMN_1691930	CBX6	9.09886	8.82532	-0.273542	0.0130113	0.36857
ILMN_1761260	COBLL1	6.74546	6.89855	0.15309	0.0130162	0.36857
ILMN_1793832	GRB14	6.50264	6.5624	0.059758	0.0130748	0.36857
ILMN_1808566	TMEM180	6.7438	6.84773	0.103931	0.0130972	0.36857
ILMN_2388466	TIA1	8.01713	7.93607	-0.0810619	0.0131027	0.36857
ILMN_1741171	TM2D2	7.43849	7.56034	0.121849	0.013119	0.36857
ILMN_1759075	TNFRSF13B	6.80578	6.53043	-0.27535	0.0131523	0.36857
ILMN_1677432	SRGAP1	6.69113	6.8544	0.163265	0.0131883	0.36857
ILMN_1748352	CTSL2	6.34486	6.50029	0.155431	0.0132429	0.36857
ILMN_1782050	CEBPD	8.72753	8.98886	0.261332	0.0132692	0.36857
ILMN_1661196	CSF2RA	8.47608	8.26619	-0.20989	0.0132777	0.36857
ILMN_1658053	DYNLRB1	9.89192	9.97555	0.0836341	0.0132897	0.36857
ILMN_1758418	TNFSF13B	10.9669	10.6902	-0.276755	0.0133479	0.36857
ILMN_1783771	UBE2Z	7.11992	7.01975	-0.100166	0.0133502	0.36857
ILMN_1806713	ZNF18	7.13488	7.19813	0.063246	0.013373	0.36857
ILMN_1700109	PTOV1	9.60459	9.69853	0.0939368	0.013408	0.36857
ILMN_1765520	MTIF2	8.73281	8.66599	-0.0668182	0.0134651	0.36857
ILMN_1680208	NA	12.2647	12.1845	-0.0801769	0.0135042	0.36857
ILMN_1723004	CD72	6.42746	6.33877	-0.0886884	0.0135263	0.36857
ILMN_1784651	NAGA	6.97301	7.04375	0.0707378	0.013548	0.36857
ILMN_1722186	C2orf56	7.70446	7.63431	-0.0701579	0.0135757	0.36857
ILMN_1674394	APMAP	8.50224	8.66528	0.163044	0.0135774	0.36857
ILMN_1661500	B4GALT4	6.90924	6.9616	0.0523597	0.0135807	0.36857
ILMN_1772329	LRRFIP2	7.68613	7.58084	-0.105294	0.013587	0.36857
ILMN_1703650	TNIP1	8.09349	7.88204	-0.211446	0.0136286	0.36857
ILMN_2252309	DPP7	9.47026	9.60365	0.133384	0.0136329	0.36857
ILMN_1714592	CDA	8.70162	8.49167	-0.209951	0.0136483	0.36857
ILMN_2376205	LTB	8.2307	7.74839	-0.482309	0.0136634	0.36857
ILMN_1699772	RRAGD	10.7633	10.8784	0.115097	0.0137977	0.36857
ILMN_1680626	PDIA6	9.09348	9.20495	0.111473	0.0138044	0.36857
ILMN_1682894	NA	6.6053	6.6961	0.0907941	0.0138233	0.36857
ILMN_2364529	EZH2	6.57074	6.47537	-0.0953692	0.0138304	0.36857
ILMN_2202915	FAR2	7.49239	7.37355	-0.11884	0.0138811	0.36857
ILMN_1784863	CD36	11.6482	12.0637	0.415504	0.0138991	0.36857
ILMN_1655418	CAPNS1	10.937	11.0379	0.100878	0.013908	0.36857
ILMN_1657683	C1orf198	6.54651	6.64609	0.0995769	0.0139586	0.36857
ILMN_1811624	THADA	7.89216	8.11997	0.227809	0.0139667	0.36857
ILMN_2085722	ING2	8.0627	8.1872	0.124495	0.0139703	0.36857
ILMN_2411794	PTPRA	7.75444	7.86251	0.10807	0.0140126	0.36857
ILMN_2371169	ZYX	10.1091	10.2665	0.157332	0.014032	0.36857
ILMN_1683562	SNRPG	11.568	11.4909	-0.077078	0.0141322	0.36857
ILMN_1768816	TMPO	6.77662	6.67678	-0.0998427	0.0141567	0.36857
ILMN_2413650	STIL	6.67331	6.58135	-0.0919651	0.0141946	0.36857
ILMN_2339284	CHD2	6.4005	6.46862	0.0681203	0.0142095	0.36857
ILMN_2384181	DHRS9	8.32927	8.59803	0.268759	0.0142134	0.36857
ILMN_2402341	MAPK3	8.30577	8.42879	0.123014	0.0142136	0.36857
ILMN_1721921	BLMH	7.0079	7.08365	0.0757467	0.0142192	0.36857
ILMN_2403247	CMTM7	8.8979	9.02704	0.129141	0.0142216	0.36857
ILMN_2325506	BCAS4	6.92123	6.61625	-0.304988	0.0142738	0.36857
ILMN_1674038	CTSD	12.5166	12.6757	0.159153	0.0145194	0.36857
ILMN_1689968	PLEKHO2	8.68252	8.79848	0.115967	0.0145863	0.36857
ILMN_1751079	TAP1	11.3841	10.9543	-0.429746	0.0145903	0.36857
ILMN_2124386	RGL2	6.48732	6.56488	0.0775547	0.0146319	0.36857
ILMN_1658333	ECM1	7.5448	7.70536	0.160559	0.0146488	0.36857
ILMN_1726306	HMBS	8.22762	8.10259	-0.125029	0.0146912	0.36857
ILMN_2376108	PSMB9	8.97845	8.51468	-0.463771	0.0147124	0.36857
ILMN_2176063	NA	8.21929	7.97018	-0.249113	0.014789	0.36857
ILMN_1758673	SLC44A1	8.84108	8.95211	0.111025	0.0147968	0.36857
ILMN_1760174	MCCC1	8.36466	8.28175	-0.0829115	0.014799	0.36857
ILMN_2251978	GCFC1	7.4893	7.42555	-0.0637533	0.0149074	0.36857
ILMN_1763875	ABCF1	9.69501	9.61442	-0.0805917	0.0149232	0.36857
ILMN_1807894	SLC7A8	7.89531	8.10589	0.210581	0.0149574	0.36857
ILMN_1660844	INTS4	8.03564	8.11907	0.0834331	0.0150498	0.36857
ILMN_1710676	FBXO5	7.08712	6.9806	-0.106514	0.0151635	0.36857
ILMN_1700306	OCIAD2	7.28256	7.06623	-0.216337	0.0152203	0.36857
ILMN_1790533	PHACTR2	8.60335	8.49364	-0.109713	0.0152407	0.36857
ILMN_1782704	CD19	7.1893	6.8664	-0.322905	0.0152667	0.36857
ILMN_1764082	MBOAT1	7.30563	7.45165	0.146014	0.0153106	0.36857
ILMN_2214678	MXD1	7.9353	8.09212	0.156824	0.0153189	0.36857
ILMN_2126706	LMNB1	7.15261	6.96925	-0.183357	0.0153315	0.36857
ILMN_1737611	VAMP1	6.6853	6.58563	-0.0996753	0.0153832	0.36857
ILMN_1791759	CXCL10	10.2316	9.15058	-1.08104	0.0153843	0.36857
ILMN_1706990	ZNF271	7.04166	7.11751	0.0758512	0.0154169	0.36857
ILMN_1771620	SNRPB2	8.61117	8.52613	-0.085042	0.0154451	0.36857
ILMN_1781536	FAH	8.16505	8.33412	0.169077	0.0154531	0.36857
ILMN_1659777	RUFY1	7.62059	7.69262	0.0720325	0.0154753	0.36857
ILMN_1720829	ZFP36	9.35599	9.51096	0.154965	0.0154797	0.36857
ILMN_2056032	CD99	8.98472	9.21161	0.22689	0.0155093	0.36857
ILMN_1726743	MRPS30	9.17931	9.09124	-0.0880671	0.0155463	0.36857
ILMN_1659227	CD79A	6.60469	6.39975	-0.204944	0.0155509	0.36857
ILMN_2389506	HSD11B1	8.6735	8.07047	-0.603026	0.0155837	0.36857
ILMN_1683678	SPATS2L	8.62068	8.69587	0.0751885	0.0156134	0.36857
ILMN_1712684	FAM20C	10.1377	10.3311	0.193399	0.0156386	0.36857
ILMN_2060413	CD24	7.13231	6.78711	-0.345198	0.0156617	0.36857
ILMN_1710124	CMTM8	7.2713	7.47587	0.204567	0.015744	0.36857
ILMN_2389501	HSD11B1	9.51482	8.86933	-0.645496	0.0157531	0.36857
ILMN_1811114	SDS	8.46352	8.90182	0.438304	0.0157569	0.36857
ILMN_2346997	RAB23	7.40714	7.53958	0.132437	0.015779	0.36857
ILMN_1709153	PRR16	6.33015	6.40069	0.0705346	0.0157975	0.36857
ILMN_1761101	CCDC112	7.21072	7.32259	0.11187	0.015805	0.36857
ILMN_1657893	TXNRD2	7.66133	7.73332	0.0719873	0.0158787	0.36857
ILMN_1752728	FUCA1	12.4754	12.7419	0.266526	0.0160031	0.36857
ILMN_1771987	SLC44A2	8.42162	8.20672	-0.214902	0.0160379	0.36857
ILMN_2384770	EGFLAM	7.20109	7.27792	0.0768318	0.016063	0.36857
ILMN_1697309	NCF1	9.3895	8.76199	-0.627509	0.0160873	0.36857
ILMN_2379599	CD163	10.8034	11.1072	0.303795	0.0161623	0.36857
ILMN_1732296	ID3	7.06279	6.86467	-0.198125	0.0161742	0.36857
ILMN_2340027	TSPAN4	10.0116	10.2352	0.223598	0.0161845	0.36857
ILMN_1760855	OCRL	7.65791	7.74156	0.0836461	0.0161974	0.36857
ILMN_1800276	RCN1	9.33216	9.13817	-0.193994	0.0162311	0.36857
ILMN_1677200	CYFIP2	8.00014	7.73801	-0.262132	0.0162444	0.36857
ILMN_1763723	PTDSS2	6.7472	6.80675	0.0595493	0.0162884	0.36857
ILMN_1698225	MYO5A	8.79077	8.93131	0.140541	0.0163418	0.36857
ILMN_1737406	KLF6	9.75795	9.92965	0.171693	0.0163621	0.36857
ILMN_1811877	ANTXR1	8.0211	8.16498	0.143877	0.016372	0.36857
ILMN_1695604	DCBLD1	6.55637	6.65987	0.103503	0.0163979	0.36857
ILMN_1726516	SCRIB	7.59407	7.63887	0.0447933	0.0164451	0.36857
ILMN_1704702	MCM7	6.45869	6.34332	-0.115369	0.0164507	0.36857
ILMN_1674034	H2AFY	10.0903	10.3131	0.222809	0.0164617	0.36857
ILMN_2311041	MRPL52	6.98681	6.83063	-0.156182	0.0164917	0.36857
ILMN_1681984	GALNT10	6.31044	6.36827	0.0578282	0.0165058	0.36857
ILMN_1744381	SERPINE1	7.11526	6.80484	-0.310417	0.0166532	0.36857
ILMN_1723412	ASCL2	8.16698	7.85355	-0.313433	0.0166887	0.36857
ILMN_1811370	HSD11B1	8.9286	8.29542	-0.633183	0.0167085	0.36857
ILMN_2099586	CCDC28B	6.46377	6.37598	-0.0877879	0.0167561	0.36857
ILMN_1701455	FBXO6	8.57882	8.24307	-0.335749	0.0167708	0.36857
ILMN_1800942	KCTD6	7.36143	7.43738	0.0759497	0.0168856	0.36857
ILMN_1798270	C11orf75	9.20151	9.07814	-0.123373	0.0169432	0.36857
ILMN_1654939	TMED2	9.33219	9.4228	0.0906079	0.0169483	0.36857
ILMN_1746213	SNX20	6.34799	6.28428	-0.0637061	0.017017	0.36857
ILMN_1701114	GBP1	8.73571	8.23682	-0.498883	0.0170319	0.36857
ILMN_2311761	AP3S1	8.47087	8.56445	0.0935814	0.0170807	0.36857
ILMN_1803813	ASTE1	6.76066	6.83226	0.0715981	0.0170955	0.36857
ILMN_1705464	MRPL41	8.2952	8.22853	-0.0666713	0.0171004	0.36857
ILMN_1706261	SLCO3A1	7.05167	6.94178	-0.109889	0.0171061	0.36857
ILMN_1686664	MT2A	10.9098	10.5026	-0.407196	0.0171308	0.36857
ILMN_1798123	ELOVL1	7.28718	7.35374	0.0665589	0.0171412	0.36857
ILMN_1719097	C18orf8	8.2075	8.11131	-0.0961924	0.017167	0.36857
ILMN_2079655	KLRB1	7.71026	7.37374	-0.33652	0.0171884	0.36857
ILMN_1795089	RASAL3	8.29442	8.11738	-0.177037	0.017201	0.36857
ILMN_1666976	PLD3	13.1715	13.2676	0.096077	0.0172472	0.36857
ILMN_1740938	APOE	14.4929	14.6515	0.158616	0.0173863	0.36857
ILMN_1755974	ALDOC	7.39366	7.22007	-0.173584	0.0173971	0.36857
ILMN_2285112	FBXO11	8.37817	8.45879	0.0806126	0.0174096	0.36857
ILMN_1696713	POLA2	8.07905	7.95693	-0.122118	0.0174276	0.36857
ILMN_2054362	SLC25A40	7.65023	7.50933	-0.1409	0.0174599	0.36857
ILMN_2078592	ADTRP	6.63209	6.49306	-0.139028	0.0174629	0.36857
ILMN_2409384	SIGLEC7	6.31903	6.44929	0.13026	0.0174788	0.36857
ILMN_2364174	CSNK1A1	6.52196	6.46913	-0.0528284	0.017479	0.36857
ILMN_2230683	CDCA7L	6.55546	6.65794	0.102484	0.0175055	0.36857
ILMN_1787266	SPINK1	6.57233	6.32672	-0.245611	0.017528	0.36857
ILMN_1813379	TNFRSF9	6.686	6.48611	-0.199895	0.0175419	0.36857
ILMN_1788347	KIAA1737	8.58917	8.72398	0.13481	0.0176651	0.36857
ILMN_2390299	PSMB8	10.1235	9.87671	-0.246812	0.0177152	0.36857
ILMN_1796094	CD36	11.1627	11.5364	0.373793	0.0177176	0.36857
ILMN_1758311	NET1	6.55785	6.48029	-0.0775552	0.0177274	0.36857
ILMN_1767612	BBS2	8.15554	8.27105	0.115517	0.0177284	0.36857
ILMN_1687533	SEMA4D	8.32623	7.87995	-0.446285	0.0177491	0.36857
ILMN_1813846	P2RX4	9.62943	9.80424	0.174804	0.0177714	0.36857
ILMN_2137066	ZNF7	6.80767	6.87149	0.063826	0.0178306	0.36857
ILMN_1667081	CCND2	7.82695	7.56828	-0.258676	0.0178611	0.36857
ILMN_1811579	HOMER3	7.15077	7.27705	0.126285	0.0178645	0.36857
ILMN_1814808	BFAR	7.4898	7.55487	0.0650699	0.0178928	0.36857
ILMN_2109416	NAPSB	6.61177	6.37791	-0.233854	0.0179119	0.36857
ILMN_1779751	C7orf55	7.29339	7.20623	-0.0871607	0.0179215	0.36857
ILMN_1663390	CDC20	7.75514	7.49085	-0.264286	0.0180306	0.370088
ILMN_1691364	STAT1	11.3655	10.733	-0.632493	0.0181219	0.371234
ILMN_1701025	EPHX1	7.54926	7.6924	0.143141	0.0181599	0.371285
ILMN_2094166	CHMP5	9.25156	9.15059	-0.10097	0.0182881	0.371844
ILMN_1763000	ADAP2	10.6419	10.8098	0.167904	0.0183341	0.371844
ILMN_1708143	FAM127A	9.64407	9.752	0.107929	0.0183788	0.371844
ILMN_1778242	CALM1	10.4237	10.511	0.0872351	0.0183891	0.371844
ILMN_1688373	LST1	9.08626	8.91631	-0.169948	0.0185041	0.371844
ILMN_2228035	HS3ST1	6.48214	6.65531	0.173169	0.0185579	0.371844
ILMN_2391141	UBE3A	8.21606	8.27819	0.0621368	0.0185634	0.371844
ILMN_1728605	TTC3	9.97866	10.1076	0.128993	0.0186468	0.371844
ILMN_1706413	RRNAD1	7.41173	7.33256	-0.0791697	0.0186479	0.371844
ILMN_1714335	RDH10	7.20596	7.33381	0.127853	0.0186482	0.371844
ILMN_1786612	PSME2	10.1621	9.80084	-0.361219	0.0186571	0.371844
ILMN_1789702	GBE1	7.98498	8.12074	0.135765	0.0187006	0.371844
ILMN_1729294	RNF130	10.4253	10.5633	0.138019	0.0187515	0.371844
ILMN_1794740	CD151	7.09253	7.19744	0.1049	0.0187875	0.371844
ILMN_1722533	KATNAL1	6.6474	6.73505	0.0876499	0.0188385	0.371844
ILMN_1750689	MPP5	6.63066	6.68823	0.0575642	0.0188781	0.371844
ILMN_2409596	RAB11FIP1	6.40362	6.45774	0.0541189	0.0189086	0.371844
ILMN_1653708	CORO1B	10.2102	10.2912	0.0809852	0.0189144	0.371844
ILMN_1669377	AP4B1	8.15669	8.07266	-0.0840364	0.0189331	0.371844
ILMN_1683980	PLEKHM2	11.0731	11.1683	0.0951607	0.0189782	0.371844
ILMN_1791647	ASIP	6.86192	7.03075	0.168824	0.0190192	0.371844
ILMN_1714397	CRYL1	7.45397	7.63202	0.178053	0.0190363	0.371844
ILMN_1744794	USP26	6.38938	6.44302	0.0536483	0.0190626	0.371844
ILMN_1747460	TMEM184B	6.85955	6.94316	0.0836105	0.0190634	0.371844
ILMN_1724907	NA	9.25064	9.19305	-0.0575961	0.0190856	0.371844
ILMN_1653001	CABLES1	6.33226	6.40485	0.0725971	0.0191108	0.371844
ILMN_1736015	PHF17	6.8582	6.93638	0.0781809	0.019206	0.372034
ILMN_1770787	DDAH2	6.98487	7.16601	0.181143	0.0192271	0.372034
ILMN_1795183	RNASE1	9.43581	10.0466	0.610744	0.0192593	0.372034
ILMN_1727271	WARS	10.8558	10.447	-0.408757	0.0192628	0.372034
ILMN_2367165	ABTB1	6.85284	6.99277	0.139928	0.0193858	0.373428
ILMN_1656287	SPOCK2	7.19375	6.93086	-0.262884	0.0194186	0.373428
ILMN_1724250	GRN	11.8768	12.0499	0.17308	0.0194742	0.373428
ILMN_1704139	DHRSX	6.67106	6.74916	0.0781042	0.0194776	0.373428
ILMN_1737833	ATN1	6.50054	6.43903	-0.0615108	0.0195399	0.373652
ILMN_1791190	MUSK	7.76676	7.85048	0.0837247	0.0195607	0.373652
ILMN_1799208	CSGALNACT2	6.48876	6.571	0.0822456	0.0196094	0.373901
ILMN_1752895	STX8	7.8919	7.98334	0.0914441	0.0196784	0.374093
ILMN_1695590	ADRB2	7.16448	7.35621	0.191735	0.019725	0.374093
ILMN_1779257	CD40	8.31186	7.98213	-0.329725	0.0197267	0.374093
ILMN_2087646	HLX	7.73156	7.81647	0.0849054	0.0197707	0.374115
ILMN_1810199	ASRGL1	6.76833	6.91207	0.143732	0.0198051	0.374115
ILMN_1762883	ECE2	6.95831	6.87687	-0.0814462	0.019904	0.374115
ILMN_1786139	VKORC1	6.94345	7.07922	0.13577	0.0199242	0.374115
ILMN_2337655	WARS	11.502	11.1317	-0.370263	0.0200179	0.374115
ILMN_1730658	YTHDF2	8.65336	8.71339	0.0600337	0.0200197	0.374115
ILMN_2119297	SAMD4A	7.48816	7.59177	0.10361	0.0200232	0.374115
ILMN_1726981	VEGFB	12.594	12.7141	0.120119	0.0200445	0.374115
ILMN_1808059	BCAS4	6.72479	6.53879	-0.186	0.0200495	0.374115
ILMN_1690939	TYMP	8.57913	8.30544	-0.273691	0.0201549	0.374728
ILMN_1764383	MCOLN1	9.63559	9.72902	0.0934292	0.0201667	0.374728
ILMN_2054297	PTGS2	7.00389	6.90377	-0.100128	0.0201898	0.374728
ILMN_2376455	CSF2RA	8.95565	8.73993	-0.215714	0.020228	0.374773
ILMN_1659725	EXOSC5	7.455	7.3693	-0.0857068	0.020339	0.374935
ILMN_1722622	CD163	11.1781	11.4869	0.308851	0.0203512	0.374935
ILMN_1741389	B3GNT8	6.8751	7.01709	0.141993	0.0203737	0.374935
ILMN_1746171	H2AFY	9.72779	9.8767	0.148911	0.0204222	0.374935
ILMN_1696316	CPT1A	6.75307	6.81224	0.0591705	0.0204423	0.374935
ILMN_1761086	VPS54	6.84117	6.89195	0.0507762	0.0204603	0.374935
ILMN_1686254	FAM127B	7.66874	7.73463	0.0658975	0.0204875	0.374935
ILMN_1681591	PTPN1	9.80136	9.68028	-0.121076	0.0205515	0.375082
ILMN_1804332	GPR137	10.1769	10.0333	-0.143616	0.0206103	0.375082
ILMN_1679520	AGPAT1	6.91316	6.96956	0.0563981	0.0206281	0.375082
ILMN_1773006	FABP4	9.32783	9.83613	0.508296	0.0206392	0.375082
ILMN_1668721	CCND3	10.9968	10.8308	-0.166055	0.0206747	0.375082
ILMN_1777325	STAT1	11.5614	11.0674	-0.493974	0.0207415	0.375644
ILMN_2370365	RFC4	7.77308	7.67665	-0.0964285	0.020795	0.375652
ILMN_1667839	UBR7	7.18294	7.25682	0.0738779	0.0208138	0.375652
ILMN_1733757	TMEM179B	11.1829	11.2431	0.0601775	0.0208607	0.375852
ILMN_1774077	GBP2	10.6167	10.2776	-0.339076	0.0209311	0.376473
ILMN_2401258	FAM13A	6.42741	6.54322	0.115811	0.0210498	0.377483
ILMN_2385647	ALAS1	7.79942	7.609	-0.190416	0.0210948	0.377483
ILMN_1710962	TMEM97	8.09911	7.83501	-0.264104	0.0211838	0.377483
ILMN_1690487	PCM1	8.87195	9.0348	0.162848	0.0212043	0.377483
ILMN_1724609	SLC2A8	9.36641	9.52979	0.163373	0.0212518	0.377483
ILMN_2385566	PHYH	6.65516	6.73358	0.0784189	0.0212846	0.377483
ILMN_2092333	GPR141	6.87468	6.70449	-0.17019	0.0212982	0.377483
ILMN_1806818	MCM3	7.3094	7.21735	-0.0920456	0.0213423	0.377483
ILMN_1669376	DRAM1	9.42753	9.22438	-0.203154	0.0213696	0.377483
ILMN_1654542	FAM172A	8.08217	8.14004	0.0578752	0.0213846	0.377483
ILMN_1781231	SLC25A38	6.86849	6.78202	-0.0864677	0.0213971	0.377483
ILMN_2329679	TPST2	10.13	10.2495	0.119495	0.02142	0.377483
ILMN_1733603	NDUFC1	8.55224	8.62274	0.0704977	0.0214823	0.377685
ILMN_1765076	APPL2	8.01987	8.18268	0.162812	0.0215037	0.377685
ILMN_1721659	PSMC1	9.92629	9.82473	-0.101556	0.0215893	0.377953
ILMN_1729450	C16orf62	6.61608	6.68386	0.0677797	0.0215911	0.377953
ILMN_1682312	CYBB	10.0202	9.82788	-0.192327	0.0217111	0.378104
ILMN_1675937	ANKRD9	6.2634	6.30739	0.043987	0.0217131	0.378104
ILMN_1681135	SPATA2	6.41592	6.37106	-0.0448599	0.0217212	0.378104
ILMN_1702706	NA	6.33138	6.26679	-0.0645958	0.0217442	0.378104
ILMN_1670037	POLR2L	7.17842	7.27213	0.0937099	0.0218086	0.378595
ILMN_2415949	MRRF	7.79411	7.70869	-0.085414	0.022005	0.379684
ILMN_1765860	DOCK11	8.4748	8.56118	0.0863754	0.0220379	0.379684
ILMN_1806651	PARP8	6.96949	6.90201	-0.0674805	0.0220734	0.379684
ILMN_1723632	PIGC	8.05383	8.11619	0.0623628	0.0221057	0.379684
ILMN_1656869	NA	7.32678	7.21281	-0.11397	0.0221179	0.379684
ILMN_1793959	ADPGK	8.67024	8.58252	-0.0877265	0.0221364	0.379684
ILMN_1778173	AK3	8.81118	8.92848	0.117304	0.0222486	0.379684
ILMN_1651964	ABCC5	8.10504	8.3985	0.293457	0.0222699	0.379684
ILMN_1767934	PCSK5	7.22107	7.05497	-0.166102	0.0222723	0.379684
ILMN_1793615	ME3	7.29235	7.58668	0.294332	0.0223258	0.379684
ILMN_1657898	MTFP1	6.45721	6.36088	-0.0963285	0.022384	0.379684
ILMN_1670796	EXOSC10	8.98779	9.0552	0.0674153	0.0224235	0.379684
ILMN_2170949	SNX10	8.09033	7.81892	-0.271412	0.0224285	0.379684
ILMN_1660880	RNH1	8.18722	8.28493	0.0977127	0.0224371	0.379684
ILMN_1683664	FAM60A	8.35956	8.24963	-0.10993	0.0224429	0.379684
ILMN_1678961	FRMD4A	7.24801	7.42739	0.179384	0.0224614	0.379684
ILMN_1681301	AIM2	6.82883	6.51018	-0.318649	0.022488	0.379684
ILMN_1718297	EML4	8.61251	8.47175	-0.140762	0.0225949	0.379785
ILMN_1683026	PSMB10	11.8237	11.6631	-0.160594	0.0226232	0.379785
ILMN_1721128	TOMM34	8.01006	7.91738	-0.0926836	0.0226558	0.379785
ILMN_1719661	MSRB1	10.1098	9.99746	-0.112389	0.0226775	0.379785
ILMN_1739751	SLC26A11	9.93131	10.1111	0.179842	0.0227134	0.379785
ILMN_1813775	GAK	10.4721	10.3786	-0.0934549	0.0227204	0.379785
ILMN_2121207	FAM125A	8.74218	8.81447	0.0722943	0.0227774	0.379785
ILMN_1815169	MCM5	8.11078	7.9883	-0.122474	0.0227842	0.379785
ILMN_1664537	USP11	6.95112	6.89029	-0.0608233	0.0228721	0.380097
ILMN_1690105	STAT1	10.1272	9.50536	-0.62185	0.0229082	0.380097
ILMN_1801939	CCNB2	7.50206	7.31507	-0.186998	0.0229119	0.380097
ILMN_1733675	MPP1	10.223	10.3827	0.159624	0.0229487	0.380105
ILMN_1719256	CKS1B	9.55469	9.37106	-0.183626	0.0231063	0.381003
ILMN_1713031	CPQ	7.66951	7.78772	0.118207	0.0231353	0.381003
ILMN_1763461	ALDH7A1	7.34388	7.49227	0.14839	0.0231453	0.381003
ILMN_2368575	NA	7.00388	7.08164	0.0777512	0.0231484	0.381003
ILMN_1689160	DPEP2	8.79071	9.11906	0.328348	0.0232917	0.382436
ILMN_1806275	ADAT3	6.6504	6.70985	0.059448	0.0233332	0.382436
ILMN_2382717	OPN3	7.44496	7.60065	0.155681	0.0233451	0.382436
ILMN_1678494	ZNF438	8.09794	8.15689	0.058948	0.0234445	0.382913
ILMN_1721842	RYBP	8.81725	8.71521	-0.10204	0.0234776	0.382913
ILMN_1676924	CD247	7.72964	7.38833	-0.341306	0.023597	0.382913
ILMN_1669456	NME3	8.57608	8.6864	0.110327	0.0236313	0.382913
ILMN_1838313	LRRC8B	8.05708	7.90256	-0.154523	0.0236463	0.382913
ILMN_1764813	B3GALTL	6.62514	6.7116	0.0864654	0.0236475	0.382913
ILMN_2388547	EPSTI1	9.36072	8.95351	-0.407216	0.0236948	0.382913
ILMN_1343291	EEF1A1	14.0471	14.0054	-0.0417191	0.0237321	0.382913
ILMN_1719471	MSH3	7.12451	7.20137	0.0768643	0.0237371	0.382913
ILMN_1660847	PFKFB3	7.42791	7.53154	0.103631	0.023763	0.382913
ILMN_1734153	GDI1	7.60163	7.67377	0.0721484	0.0237766	0.382913
ILMN_1693136	VTI1B	6.77127	6.84647	0.0752002	0.0238956	0.384239
ILMN_1745356	CXCL9	9.57962	8.72131	-0.858308	0.0239619	0.384629
ILMN_1750800	ACO1	10.3966	10.2241	-0.17255	0.0240128	0.384629
ILMN_1724139	TMEM123	10.5757	10.6999	0.124287	0.0240301	0.384629
ILMN_1752270	SLC25A40	7.28892	7.17737	-0.111553	0.0241303	0.385361
ILMN_1814726	SCARB2	12.2365	12.3927	0.156204	0.0241495	0.385361
ILMN_1789266	CCDC25	7.8322	7.77033	-0.061866	0.0242014	0.385601
ILMN_2407389	GPNMB	12.3166	12.5002	0.183588	0.0242879	0.386211
ILMN_2374249	DYRK2	9.46931	9.58462	0.115313	0.0243135	0.386211
ILMN_1710873	ZNF330	8.91962	8.98238	0.0627568	0.0243673	0.38648
ILMN_1683575	TMLHE	7.08594	7.15008	0.0641356	0.0245148	0.387532
ILMN_1722634	NUCB1	12.9324	13.0073	0.0749226	0.0245265	0.387532
ILMN_1721876	TIMP2	11.5808	11.7246	0.143849	0.0245986	0.387532
ILMN_1798254	ACTR10	8.70602	8.76336	0.0573401	0.024617	0.387532
ILMN_2412172	APOBEC3F	7.23013	7.07899	-0.151138	0.0246794	0.387532
ILMN_2321416	DIAPH1	9.00542	8.90189	-0.103523	0.0246939	0.387532
ILMN_2317730	ELMO2	9.03486	9.1358	0.100939	0.0246943	0.387532
ILMN_1756910	PLA2G15	8.78384	8.9865	0.202664	0.02475	0.387532
ILMN_1786176	CD37	9.53847	9.71034	0.171872	0.0248405	0.387532
ILMN_2196337	ASUN	7.37586	7.3115	-0.0643529	0.024844	0.387532
ILMN_1718831	TMEM57	6.66862	6.61322	-0.0553985	0.0248473	0.387532
ILMN_1706817	SERP1	7.24215	7.33125	0.0891087	0.0248779	0.387532
ILMN_1702676	CTC1	6.84747	6.89778	0.0503018	0.024983	0.388592
ILMN_1757230	ZNF250	6.49854	6.55475	0.0562061	0.0250507	0.388625
ILMN_1745172	ILF2	10.3754	10.3083	-0.0671048	0.0250667	0.388625
ILMN_1800220	KCTD3	7.17805	7.25431	0.0762574	0.0251207	0.388625
ILMN_1787808	CEP63	8.01379	7.9519	-0.0618975	0.025201	0.388625
ILMN_2340721	TMEM134	7.69409	7.78835	0.0942649	0.0252015	0.388625
ILMN_1671237	GNGT2	7.13472	7.01404	-0.120678	0.0252105	0.388625
ILMN_1693009	FGL2	10.172	9.75111	-0.420929	0.0252451	0.388625
ILMN_1762713	C19orf59	7.05949	6.77157	-0.287924	0.0253916	0.390075
ILMN_1671489	PC	7.70782	7.85121	0.143386	0.0254498	0.390075
ILMN_1704164	ATP13A2	6.57699	6.6561	0.0791154	0.025451	0.390075
ILMN_2080611	PDSS1	7.99424	7.86754	-0.126703	0.0254956	0.390187
ILMN_2168217	GPR183	8.48255	8.71327	0.230722	0.0255881	0.390704
ILMN_1670532	GMCL1	7.09964	7.03716	-0.0624879	0.025632	0.390704
ILMN_1670238	CDC45	7.02214	6.81963	-0.202511	0.0257406	0.390704
ILMN_1790603	ATPAF1	8.25053	8.3447	0.0941691	0.025754	0.390704
ILMN_1657050	ARSK	6.41896	6.48448	0.0655202	0.0257576	0.390704
ILMN_2058512	PSMA2	7.85182	7.75284	-0.0989764	0.0257689	0.390704
ILMN_1734231	DDOST	9.83366	9.9024	0.0687336	0.0258363	0.390704
ILMN_2225318	SMS	10.1936	10.3498	0.156171	0.0258585	0.390704
ILMN_1664912	IL11RA	6.73292	6.66471	-0.0682012	0.0258883	0.390704
ILMN_1677396	NDFIP2	7.03852	6.91172	-0.126802	0.0259607	0.390704
ILMN_2370091	NGFRAP1	7.82973	8.11165	0.281924	0.0259614	0.390704
ILMN_1738784	PPP2R5A	8.76468	8.87294	0.10826	0.0259772	0.390704
ILMN_1688103	CTNNBIP1	6.45648	6.58861	0.132129	0.0260286	0.390915
ILMN_2355586	ATRN	6.48064	6.55652	0.0758819	0.026124	0.391786
ILMN_2355665	MTFP1	8.435	8.26208	-0.172914	0.0263105	0.392716
ILMN_1769191	GNAS	12.6492	12.7678	0.118571	0.026402	0.392716
ILMN_1779034	NADSYN1	7.7593	7.8302	0.0708987	0.0264193	0.392716
ILMN_1724825	PCBP2	10.5156	10.5859	0.0703006	0.0265067	0.392716
ILMN_2150654	ZSWIM4	7.14749	6.92242	-0.225072	0.0265898	0.392716
ILMN_1704056	RPPH1	6.45092	6.36102	-0.0898943	0.026625	0.392716
ILMN_2374036	CTSL1	12.8518	13.025	0.173261	0.0266857	0.392716
ILMN_2373495	H2AFY	13.1141	13.1978	0.0837612	0.0267468	0.392716
ILMN_1723962	LXN	9.12631	9.39363	0.267315	0.0267605	0.392716
ILMN_1697117	TBP	7.48747	7.43946	-0.0480139	0.0268296	0.392716
ILMN_1771179	CYB561	6.63608	6.69637	0.0602965	0.0268909	0.392716
ILMN_1810275	SLC7A7	11.322	11.2298	-0.0921789	0.0268955	0.392716
ILMN_2327346	SSBP4	7.74094	7.83069	0.089747	0.0269525	0.392716
ILMN_1762861	HLA-F	8.62294	8.36273	-0.260211	0.0269865	0.392716
ILMN_1763688	NA	9.23792	9.07504	-0.162882	0.027019	0.392716
ILMN_1768077	TCTN3	6.87186	6.94583	0.0739652	0.0270538	0.392716
ILMN_2324056	GNL3	8.36084	8.26966	-0.0911778	0.0271234	0.392716
ILMN_1773245	CCL3L1	7.20367	6.88139	-0.322274	0.0271245	0.392716
ILMN_2146761	FABP5	12.8835	13.2074	0.323869	0.0271301	0.392716
ILMN_1676980	MTSS1	6.56924	6.66878	0.0995446	0.0271306	0.392716
ILMN_1773901	STX12	7.25155	7.31877	0.0672148	0.027156	0.392716
ILMN_1703946	ADORA2B	8.54882	8.76271	0.213892	0.0271584	0.392716
ILMN_1751743	XRCC1	7.08931	7.15074	0.0614252	0.0271823	0.392716
ILMN_1693490	SEC11A	11.0721	11.1351	0.0629823	0.0272146	0.392716
ILMN_1672660	MBP	10.4602	10.6216	0.161404	0.0272561	0.392716
ILMN_1662358	MX1	10.2703	9.85299	-0.417343	0.0273034	0.392716
ILMN_1694980	NAGLU	8.05913	8.15286	0.0937305	0.0273919	0.392716
ILMN_2144426	NA	8.33452	8.13738	-0.197142	0.0274066	0.392716
ILMN_2097793	ZBTB4	8.35686	8.48498	0.128119	0.0274723	0.392716
ILMN_1741440	SLC35A1	8.96891	9.06257	0.0936592	0.0275838	0.392716
ILMN_1726989	C1orf86	6.6037	6.54167	-0.0620351	0.0275897	0.392716
ILMN_1761912	MGAT1	11.5884	11.6687	0.0803103	0.0276163	0.392716
ILMN_1800590	BBS1	6.53943	6.60046	0.0610312	0.0276642	0.392716
ILMN_1691111	SPATA2L	7.17518	7.25578	0.0806006	0.0277157	0.392716
ILMN_2307978	FAM108A1	6.67327	6.74265	0.0693789	0.0277329	0.392716
ILMN_1753468	CD63	9.38052	9.50569	0.125174	0.0277877	0.392716
ILMN_1768662	UCK2	7.90334	7.75884	-0.144498	0.0279658	0.392716
ILMN_2110561	IFNA8	6.48586	6.53001	0.04415	0.0280193	0.392716
ILMN_1736751	VPS26B	7.76651	7.82862	0.0621125	0.0280416	0.392716
ILMN_1779147	ENC1	7.38226	7.60293	0.220665	0.0280462	0.392716
ILMN_1795964	UBR1	6.41365	6.35202	-0.0616273	0.0280473	0.392716
ILMN_1738578	FILIP1L	6.56018	6.49011	-0.0700634	0.0280617	0.392716
ILMN_1788955	PDLIM1	6.55757	6.41791	-0.139661	0.028072	0.392716
ILMN_1755536	PFDN5	11.3845	11.4807	0.0962173	0.0280859	0.392716
ILMN_2364131	TTPAL	7.03712	6.96995	-0.067166	0.028165	0.392716
ILMN_1734440	VIPAS39	6.9691	7.02383	0.0547326	0.0281747	0.392716
ILMN_1761797	CSTB	13.7732	13.8532	0.0800558	0.0281774	0.392716
ILMN_2310019	ZNF565	6.33543	6.3849	0.049465	0.0282188	0.392716
ILMN_1789809	RPL13AP6	10.0535	9.96564	-0.0878811	0.02824	0.392716
ILMN_1771385	GBP4	7.89276	7.33844	-0.554321	0.0282509	0.392716
ILMN_1743747	RUSC1	8.591	8.67171	0.0807117	0.0283089	0.392716
ILMN_1719622	RABEP1	8.23375	8.39729	0.163545	0.0283423	0.392716
ILMN_1668374	ITGB5	10.5731	10.8192	0.246098	0.0283688	0.392716
ILMN_1688178	RRP7A	8.98179	9.14972	0.167925	0.0283977	0.392716
ILMN_1754538	FAM213A	9.37331	9.19369	-0.179615	0.0284312	0.392716
ILMN_1776490	C17orf53	7.04347	6.93259	-0.110886	0.0284398	0.392716
ILMN_1812403	BCAP31	11.962	12.0633	0.101318	0.0284417	0.392716
ILMN_1706455	TTC5	7.53058	7.60047	0.0698846	0.0284745	0.392716
ILMN_2377669	CD247	7.58714	7.25923	-0.327908	0.0285088	0.392716
ILMN_2246882	SP140	7.08083	6.93026	-0.150564	0.0285371	0.392716
ILMN_1801905	ATG4D	6.37242	6.32619	-0.0462298	0.0285591	0.392716
ILMN_1801767	ABHD3	8.10507	8.17441	0.0693474	0.0285598	0.392716
ILMN_2375825	CD37	9.29802	9.46694	0.168922	0.028567	0.392716
ILMN_2207328	TPGS2	7.13114	7.29104	0.1599	0.0285887	0.392716
ILMN_1699644	2003-03-01	6.59638	6.49237	-0.104014	0.02866	0.392716
ILMN_1742544	MEF2C	6.58373	6.68189	0.0981537	0.0286621	0.392716
ILMN_2410826	OAS1	8.54493	8.38429	-0.160635	0.0287264	0.393082
ILMN_1815500	ITPR3	6.75371	6.57611	-0.177607	0.0287782	0.393157
ILMN_1701111	GPCPD1	7.55446	7.46098	-0.0934785	0.0288326	0.393157
ILMN_1699570	TPD52L2	10.8212	10.9612	0.139949	0.0288477	0.393157
ILMN_1808811	SBNO2	6.55365	6.46136	-0.0922841	0.0289092	0.393157
ILMN_1686968	ZNF362	7.46852	7.55373	0.0852017	0.0290048	0.393157
ILMN_1674874	MFSD10	10.9232	11.0076	0.0844076	0.029099	0.393157
ILMN_1781623	TEX264	8.06544	8.14305	0.0776077	0.0291082	0.393157
ILMN_1667086	AP3M1	9.01573	9.08329	0.0675582	0.0291365	0.393157
ILMN_1701789	IFIT3	7.69448	7.39447	-0.300011	0.0291559	0.393157
ILMN_2335669	ZC3H14	7.12118	7.17709	0.0559114	0.0291852	0.393157
ILMN_2175265	TMEM11	6.89607	6.94873	0.052653	0.0291894	0.393157
ILMN_1724902	SLC22A18	6.60499	6.70936	0.104372	0.0291902	0.393157
ILMN_1791067	TESK1	8.64626	8.74926	0.102995	0.0292201	0.393157
ILMN_1782045	FKBP4	7.50531	7.39603	-0.10928	0.0293511	0.393316
ILMN_2333670	RNASE1	10.8979	11.4851	0.587202	0.0293754	0.393316
ILMN_1793563	DCTN1	6.55328	6.61075	0.0574659	0.0293802	0.393316
ILMN_1751615	COQ10B	9.24022	9.1511	-0.0891209	0.0293822	0.393316
ILMN_2142284	SLC25A43	9.68424	9.78343	0.0991871	0.0294396	0.39358
ILMN_2118201	SPAG11A	6.75333	6.83625	0.0829116	0.0295127	0.393584
ILMN_1809662	MZT1	7.68686	7.79938	0.112514	0.0295616	0.393584
ILMN_1768973	HIST2H2AC	7.7142	7.55633	-0.157865	0.0295956	0.393584
ILMN_2112988	NCF1C	8.09781	7.63693	-0.460889	0.0296125	0.393584
ILMN_1796755	ITGB5	8.24941	8.44162	0.192213	0.0296473	0.393584
ILMN_1795181	DDX60	6.86024	6.72057	-0.139674	0.0296654	0.393584
ILMN_1722855	VEGFB	8.40246	8.52828	0.125818	0.0297572	0.393768
ILMN_1706344	ABHD6	7.79911	7.88792	0.0888128	0.0299963	0.393768
ILMN_1739586	FEZ2	10.4478	10.5852	0.137414	0.030014	0.393768
ILMN_1756806	MCL1	7.87177	7.72411	-0.147663	0.0300712	0.393768
ILMN_1733402	CSF1	6.5413	6.41932	-0.121985	0.030083	0.393768
ILMN_1727692	TRIT1	6.81928	6.73945	-0.0798345	0.0301065	0.393768
ILMN_1720270	CDR2	7.41121	7.49739	0.0861792	0.0301372	0.393768
ILMN_2324672	USF2	9.03091	9.17562	0.14471	0.0301674	0.393768
ILMN_1801864	NTAN1	10.4072	10.5689	0.161676	0.0301739	0.393768
ILMN_2326071	MYL6	13.8518	13.9263	0.0744883	0.030322	0.393768
ILMN_1690911	C16orf87	7.59712	7.5371	-0.0600246	0.0303243	0.393768
ILMN_1752226	NA	10.0567	10.2599	0.203263	0.0303899	0.393768
ILMN_1856480	NA	6.81936	6.98908	0.169719	0.0304218	0.393768
ILMN_2355463	CYFIP1	7.62285	7.77898	0.156135	0.0304794	0.393768
ILMN_2357015	GRK6	6.91059	6.83294	-0.0776537	0.0304997	0.393768
ILMN_2070044	PPM1K	6.7487	6.64705	-0.101652	0.0305534	0.393768
ILMN_1787410	EIF6	9.14569	9.28118	0.135491	0.0305821	0.393768
ILMN_1764770	OXNAD1	6.63289	6.57134	-0.0615484	0.0305967	0.393768
ILMN_1656902	HECTD3	8.70925	8.7919	0.0826531	0.030611	0.393768
ILMN_1730504	AGPAT4	6.99785	7.1244	0.126552	0.0306151	0.393768
ILMN_2042595	PCM1	8.94209	9.10904	0.166953	0.0306241	0.393768
ILMN_1805916	NIPSNAP1	7.12265	7.0184	-0.104254	0.0306242	0.393768
ILMN_1687743	BTBD7	7.22205	7.29703	0.0749747	0.0306511	0.393768
ILMN_1667306	RANBP10	6.75672	6.82821	0.0714943	0.0306554	0.393768
ILMN_1736234	CHTOP	8.62202	8.56179	-0.060228	0.0306721	0.393768
ILMN_1716907	TMEM214	6.82257	6.88155	0.0589819	0.0306793	0.393768
ILMN_1811050	CCDC88A	7.03226	7.13478	0.102522	0.0307155	0.393768
ILMN_1773154	NFKBIA	12.2619	12.0851	-0.176761	0.0307344	0.393768
ILMN_1811328	DPP7	9.00514	9.09896	0.0938239	0.0307701	0.393768
ILMN_1745573	TTC13	7.17383	7.10235	-0.0714806	0.0308794	0.39443
ILMN_2111932	SERINC2	7.27003	7.51082	0.240792	0.0309294	0.39443
ILMN_1712389	NA	10.7451	10.6669	-0.0781376	0.0309598	0.39443
ILMN_1698243	C1orf85	11.3832	11.5005	0.117295	0.0309726	0.39443
ILMN_2410909	AKT1	9.32989	9.41927	0.0893754	0.0310742	0.394723
ILMN_1671693	TPGS2	7.77058	7.88402	0.113436	0.0311183	0.394723
ILMN_1741684	SMPD1	7.17309	7.24843	0.0753366	0.0311338	0.394723
ILMN_1670145	DFNA5	10.6854	10.8714	0.18604	0.0311846	0.394723
ILMN_2410421	NBPF1	6.49085	6.54736	0.0565032	0.0312111	0.394723
ILMN_2340347	PC	6.70583	6.81134	0.105513	0.0312884	0.394723
ILMN_1697342	HOXC11	6.28027	6.33254	0.0522706	0.0313795	0.394723
ILMN_1759250	TAP2	7.22559	7.01998	-0.20561	0.0313933	0.394723
ILMN_1805807	SLC30A3	6.64296	6.49271	-0.150247	0.0314033	0.394723
ILMN_1714730	UBE2C	6.92288	6.73273	-0.190147	0.0314716	0.394723
ILMN_1705753	C3orf26	6.81795	6.74931	-0.068643	0.0314778	0.394723
ILMN_1676893	ADCY3	10.0742	10.2879	0.213754	0.0314867	0.394723
ILMN_1745076	CLINT1	9.44753	9.36623	-0.0812959	0.0314987	0.394723
ILMN_1706583	DLAT	7.55631	7.45495	-0.101359	0.0315308	0.394723
ILMN_1780861	NA	10.5893	10.6889	0.0996239	0.03159	0.394723
ILMN_1763207	BATF3	7.03864	6.81159	-0.227047	0.0315989	0.394723
ILMN_1736103	ITPR2	7.33809	7.18547	-0.152624	0.0317443	0.395995
ILMN_1716730	BOD1	7.77089	7.71465	-0.0562402	0.0317765	0.395995
ILMN_1707339	BTG3	9.08718	8.93326	-0.153923	0.0319202	0.396959
ILMN_1660462	MCOLN2	8.11887	7.75363	-0.365236	0.0319297	0.396959
ILMN_1803995	TM7SF3	6.77956	6.8747	0.0951393	0.0321308	0.39843
ILMN_1746243	TES	6.46526	6.40359	-0.0616662	0.0321342	0.39843
ILMN_1785202	STAT4	7.19628	6.92472	-0.27156	0.0321621	0.39843
ILMN_1804479	MRPL18	9.35053	9.29927	-0.051261	0.0323307	0.400044
ILMN_1653026	PLAC8	6.70229	6.54334	-0.158951	0.0324991	0.400849
ILMN_1706426	DSTN	9.38236	9.5106	0.128241	0.0325358	0.400849
ILMN_1676745	ZNF142	6.5946	6.65457	0.0599665	0.0325369	0.400849
ILMN_1770850	PNMA1	7.02169	7.07641	0.0547154	0.0325489	0.400849
ILMN_1709611	PSMA1	11.3807	11.2998	-0.0809042	0.0326155	0.401032
ILMN_1652797	FAM174B	6.31481	6.43708	0.122264	0.0326579	0.401032
ILMN_1661646	BANK1	6.71669	6.51126	-0.205425	0.03269	0.401032
ILMN_1692486	ZNRD1	7.73641	7.6553	-0.0811067	0.0327509	0.401032
ILMN_2373831	BTN3A3	6.57749	6.48025	-0.0972366	0.0328195	0.401032
ILMN_1754842	DLGAP4	7.2741	7.32758	0.0534777	0.0328245	0.401032
ILMN_1656837	RBP1	7.43214	7.73135	0.299209	0.0329022	0.401032
ILMN_2308689	AGBL5	6.37087	6.44483	0.0739547	0.0329578	0.401032
ILMN_2313730	RHOC	10.2056	10.3883	0.18275	0.0329757	0.401032
ILMN_1715214	PTPN7	7.07016	6.93365	-0.136502	0.0330244	0.401032
ILMN_1696494	CMTM6	10.2832	10.2077	-0.0754348	0.033093	0.401032
ILMN_1674282	PPARD	6.80102	6.71256	-0.0884643	0.0330958	0.401032
ILMN_1802106	APOBEC3G	7.80279	7.5911	-0.211688	0.0331343	0.401032
ILMN_1815319	CMTM4	6.82697	6.91416	0.0871934	0.0331802	0.401032
ILMN_2264011	GRAP	7.98984	7.83941	-0.150438	0.0332393	0.401032
ILMN_1661490	PFDN6	7.14949	7.0865	-0.0629874	0.0332452	0.401032
ILMN_1683792	LAP3	9.72859	9.46022	-0.26837	0.0332493	0.401032
ILMN_1782788	CSDA	10.5762	10.6696	0.0934364	0.0332534	0.401032
ILMN_1656818	GPR141	6.67188	6.54144	-0.130442	0.0333072	0.401219
ILMN_1748651	PSMB3	11.6256	11.5309	-0.0947751	0.0333649	0.401452
ILMN_2230035	BBS2	7.30787	7.39716	0.0892966	0.0334468	0.401593
ILMN_1802615	CDK6	7.85443	7.95622	0.101788	0.0334667	0.401593
ILMN_1701613	RARRES3	8.39059	7.79466	-0.595924	0.0335349	0.401593
ILMN_2158336	SH3GLB2	9.40606	9.48676	0.0807023	0.0336225	0.401593
ILMN_1784756	ACOT7	7.10969	6.76844	-0.341248	0.0336416	0.401593
ILMN_1721113	HLA-C	7.80634	7.49176	-0.314582	0.0336982	0.401593
ILMN_1784113	NAT14	7.53824	7.64752	0.109282	0.0337108	0.401593
ILMN_2395711	ARRB2	8.00695	8.12345	0.116499	0.0337362	0.401593
ILMN_1657744	FAM219B	7.96208	8.06899	0.106909	0.0338836	0.401593
ILMN_1785570	SUSD3	6.63222	6.52555	-0.106671	0.0339002	0.401593
ILMN_2073592	CAND2	6.30869	6.35202	0.0433283	0.0339378	0.401593
ILMN_1691156	MT1A	9.50864	9.21547	-0.293164	0.0339416	0.401593
ILMN_1664466	KLHL9	8.40179	8.51052	0.10873	0.0340562	0.401593
ILMN_1692464	TTC38	7.2912	7.36442	0.0732146	0.0340978	0.401593
ILMN_1767475	CERK	8.55122	8.6809	0.129679	0.03411	0.401593
ILMN_1802096	ABTB1	7.61665	7.76073	0.144089	0.0341222	0.401593
ILMN_2052208	GADD45A	6.93955	7.02997	0.0904177	0.0341349	0.401593
ILMN_2186061	PFKFB3	9.9262	10.1119	0.185748	0.0343199	0.401593
ILMN_2354478	CYFIP2	6.40714	6.27935	-0.127791	0.0343554	0.401593
ILMN_1768969	LBR	7.3427	7.26945	-0.0732542	0.0344135	0.401593
ILMN_1869109	NUCKS1	9.69856	9.76357	0.0650048	0.0344152	0.401593
ILMN_1727524	ADAM9	7.51155	7.62827	0.11672	0.0344404	0.401593
ILMN_1658289	WDR54	7.05403	6.89236	-0.161676	0.03445	0.401593
ILMN_1721605	SMYD2	7.67766	7.75552	0.0778547	0.0344501	0.401593
ILMN_1709772	SNX5	8.39493	8.5204	0.125465	0.0344688	0.401593
ILMN_1767006	PSMB8	8.73259	8.51993	-0.212653	0.0344891	0.401593
ILMN_1805345	MOSPD3	6.76716	6.82232	0.0551634	0.034512	0.401593
ILMN_1677038	CPED1	7.27523	7.10144	-0.17379	0.0346579	0.401593
ILMN_1682996	VWA5A	7.33906	7.50469	0.165623	0.0346744	0.401593
ILMN_1752478	DHRS3	8.62502	8.83675	0.211727	0.0346745	0.401593
ILMN_2376833	ZNF200	6.50512	6.54493	0.0398068	0.0346871	0.401593
ILMN_1687751	BAALC	6.53007	6.69358	0.163508	0.034702	0.401593
ILMN_1679919	ASCC2	10.0244	9.96337	-0.0610253	0.0347779	0.401593
ILMN_1715131	CCR7	6.85836	6.60124	-0.25712	0.0349777	0.401593
ILMN_1666924	PINK1	7.53	7.61847	0.0884717	0.0349801	0.401593
ILMN_1656521	RRP7A	6.70029	6.80417	0.103876	0.0349842	0.401593
ILMN_2356574	GTF3C2	7.16727	7.22032	0.0530488	0.034992	0.401593
ILMN_1757827	VOPP1	7.90934	7.74902	-0.160318	0.0350086	0.401593
ILMN_2358069	MAD1L1	8.4	8.52468	0.124681	0.03501	0.401593
ILMN_1729816	VDAC3	11.6653	11.6173	-0.0479887	0.0350582	0.401593
ILMN_2094776	CCNL1	8.08372	8.00652	-0.0772013	0.035097	0.401593
ILMN_1772506	ATP5I	8.81718	8.90529	0.0881064	0.0351304	0.401593
ILMN_1810725	FAM129A	8.76205	8.61178	-0.150274	0.0351329	0.401593
ILMN_1700413	MAFF	6.94002	6.81152	-0.128497	0.0351984	0.401593
ILMN_1693145	BUB3	10.3183	10.2659	-0.0523558	0.0352053	0.401593
ILMN_1696883	THOC2	6.59902	6.66033	0.0613034	0.0352858	0.401593
ILMN_1737314	BCL6	9.63284	9.74275	0.109918	0.0353039	0.401593
ILMN_1803624	TMEM147	10.4023	10.4714	0.0691645	0.0353051	0.401593
ILMN_1667417	RAB23	6.55465	6.62289	0.0682412	0.0353559	0.401593
ILMN_2406410	RHBDD2	8.6407	8.44685	-0.19385	0.0353645	0.401593
ILMN_1691892	TAGLN2	8.01647	7.8929	-0.123572	0.0353766	0.401593
ILMN_1775074	TUBGCP2	8.6276	8.72176	0.0941603	0.0354372	0.401593
ILMN_1755620	IER5L	6.98499	7.08093	0.0959327	0.0354618	0.401593
ILMN_2376723	CDKN2B	7.50883	7.73763	0.228801	0.0354765	0.401593
ILMN_1751904	EDNRB	6.67518	6.73984	0.0646573	0.03554	0.401593
ILMN_1753196	PTTG1	7.72695	7.56211	-0.164835	0.0355426	0.401593
ILMN_1662413	HGSNAT	6.29028	6.34593	0.0556536	0.0356266	0.401593
ILMN_1779616	SUCLG1	9.48464	9.41317	-0.0714726	0.035636	0.401593
ILMN_1810467	PPP2R1A	10.4461	10.5031	0.0569244	0.0356527	0.401593
ILMN_1777220	VCP	9.074	9.01509	-0.0589163	0.0356917	0.401593
ILMN_2307903	VCAM1	7.31196	7.00005	-0.311905	0.0357408	0.401593
ILMN_1807825	LY86	11.1879	11.5052	0.317274	0.0359392	0.401593
ILMN_1679401	TRPM4	6.56038	6.64942	0.0890444	0.0359925	0.401593
ILMN_1703487	LMO4	9.11802	9.00342	-0.114599	0.0360528	0.401593
ILMN_1698367	CD84	9.99429	10.1291	0.134842	0.0360646	0.401593
ILMN_1723874	MRPS6	11.3448	11.1964	-0.14837	0.036115	0.401593
ILMN_1778121	CALN1	7.93323	8.00886	0.0756283	0.0361461	0.401593
ILMN_1718336	C7orf50	10.2391	10.3483	0.109228	0.0361622	0.401593
ILMN_1677919	GMPR2	7.88206	7.95172	0.0696578	0.0361678	0.401593
ILMN_1746090	STT3A	10.0669	10.1483	0.0813911	0.0361793	0.401593
ILMN_1801616	EMP1	11.7607	11.9306	0.169826	0.0361814	0.401593
ILMN_2073202	MEI1	6.59733	6.51624	-0.0810949	0.0361965	0.401593
ILMN_2114568	GBP5	8.0765	7.48915	-0.587354	0.0362185	0.401593
ILMN_1700047	ALAS1	7.43056	7.26117	-0.169388	0.0362343	0.401593
ILMN_2348788	CD44	9.74591	9.59289	-0.153029	0.0362831	0.401593
ILMN_1708537	RBPJ	8.93262	8.84932	-0.0833031	0.0363135	0.401593
ILMN_1771627	ZMIZ1	11.292	11.3949	0.10285	0.0363664	0.401593
ILMN_1714965	NFKB1	10.9407	10.8205	-0.120188	0.0363757	0.401593
ILMN_2067656	CCND2	9.02208	8.74255	-0.279526	0.036442	0.401593
ILMN_1741200	RFX5	9.27822	9.10268	-0.175543	0.0364457	0.401593
ILMN_1715069	TANK	9.03244	8.94675	-0.0856891	0.0365464	0.402279
ILMN_1672605	C7orf41	6.83918	6.97921	0.14003	0.0366575	0.402612
ILMN_1708248	LILRB1	6.5057	6.40073	-0.10497	0.0367403	0.402612
ILMN_1753627	DOLK	7.71404	7.77508	0.0610451	0.036772	0.402612
ILMN_1664560	DYRK1A	7.71721	7.66849	-0.0487163	0.0368024	0.402612
ILMN_1762766	PTPRA	7.84327	7.92817	0.0848971	0.0369416	0.402612
ILMN_1670844	OPN3	7.4719	7.63246	0.160559	0.0369458	0.402612
ILMN_1651229	IPO13	7.24999	7.29774	0.0477592	0.0369509	0.402612
ILMN_1691611	HNRNPA1P10	10.503	10.4397	-0.0633156	0.0369567	0.402612
ILMN_1737588	C21orf33	10.1135	10.0526	-0.0608727	0.0369694	0.402612
ILMN_1911042	PIP4K2A	10.9089	10.9884	0.0794824	0.0369735	0.402612
ILMN_2354515	NDUFAF3	11.4699	11.522	0.0520547	0.0370329	0.402612
ILMN_1682015	GAL	7.61139	7.12584	-0.485549	0.0370381	0.402612
ILMN_1736940	HPRT1	8.12494	8.20427	0.0793353	0.0371074	0.402946
ILMN_1776998	DNAJA4	7.51593	7.41895	-0.0969756	0.0371644	0.403148
ILMN_1761450	DHRS4L2	8.2337	8.07166	-0.162034	0.0372235	0.40337
ILMN_1803018	KIFC2	6.48845	6.55183	0.0633801	0.037369	0.404315
ILMN_1711102	B3GNT2	8.68925	8.86618	0.176935	0.0373972	0.404315
ILMN_1730084	COMT	11.8369	11.9247	0.0878158	0.0374926	0.404315
ILMN_2415235	CSNK1E	8.79845	8.8767	0.0782503	0.0375274	0.404315
ILMN_2387952	FAM134B	6.41433	6.29879	-0.115545	0.0375735	0.404315
ILMN_1684114	TPI1P2	7.4506	7.37109	-0.0795036	0.0376158	0.404315
ILMN_2388507	AKT1	9.87737	9.95843	0.0810611	0.0376259	0.404315
ILMN_1769615	FLRT2	6.807	6.9502	0.143207	0.0376864	0.404315
ILMN_2129927	EXT1	6.3757	6.29413	-0.0815769	0.0376881	0.404315
ILMN_1656368	ALDH4A1	6.81693	6.92933	0.112398	0.0377985	0.404315
ILMN_1764230	GNPTG	9.21009	9.30348	0.0933939	0.0378138	0.404315
ILMN_1735180	NCSTN	11.0035	11.0652	0.0617433	0.0378194	0.404315
ILMN_1724658	BNIP3	7.72274	7.84385	0.121113	0.0378232	0.404315
ILMN_1723871	OTUB1	6.63528	6.69993	0.0646479	0.0378514	0.404315
ILMN_1803779	AP2A2	6.31967	6.39594	0.0762774	0.0378999	0.40442
ILMN_2392635	ABCF1	8.32587	8.26204	-0.0638365	0.0380102	0.404927
ILMN_1757847	C11orf68	6.37481	6.42842	0.0536134	0.03807	0.404927
ILMN_1759952	PSMA5	10.9505	10.8394	-0.111184	0.0381047	0.404927
ILMN_1798706	GPR183	9.53346	9.75284	0.219382	0.0381396	0.404927
ILMN_1653766	CCL24	7.86669	7.28918	-0.577509	0.0381748	0.404927
ILMN_1758173	TMEM99	7.4862	7.5742	0.0880009	0.0381795	0.404927
ILMN_1769520	UBE2L6	11.294	11.0893	-0.204702	0.0383426	0.405071
ILMN_1694539	MAP3K6	7.34666	7.4246	0.077942	0.0383446	0.405071
ILMN_1662426	AP2S1	11.4034	11.4652	0.061828	0.0383452	0.405071
ILMN_1691798	NA	6.51139	6.5512	0.0398129	0.0384762	0.405071
ILMN_2372082	NA	9.21231	9.31898	0.106672	0.0384809	0.405071
ILMN_1686706	SIGLEC7	6.48711	6.56745	0.0803338	0.0385643	0.405071
ILMN_1740441	CYB5R3	8.12938	8.20498	0.0756066	0.0386139	0.405071
ILMN_1716468	NUDT16P1	6.59552	6.54555	-0.0499728	0.0386231	0.405071
ILMN_2077758	CTDSPL2	6.45636	6.41229	-0.0440762	0.0386476	0.405071
ILMN_1669362	IGFBP6	6.5141	6.34944	-0.164666	0.0386556	0.405071
ILMN_1772646	NA	7.19952	7.05826	-0.141259	0.0386961	0.405071
ILMN_2363361	SFXN4	7.97959	7.88389	-0.0957047	0.0387123	0.405071
ILMN_2378664	ERLIN2	6.59554	6.64895	0.0534121	0.0387285	0.405071
ILMN_1693014	CEBPB	12.9795	12.852	-0.127482	0.0387399	0.405071
ILMN_1779399	SNRPA	7.88078	7.82559	-0.0551883	0.0387851	0.405071
ILMN_1702501	RPS6KA2	9.37877	9.59191	0.21314	0.0388123	0.405071
ILMN_1654737	TRIM32	7.3984	7.52341	0.125014	0.0389716	0.406167
ILMN_1725787	RFX1	6.77213	6.82767	0.0555363	0.0389948	0.406167
ILMN_1794967	EIF4ENIF1	7.34658	7.38988	0.0433012	0.0390914	0.406688
ILMN_1659801	ATP6V1C1	7.92783	8.0298	0.101972	0.0391225	0.406688
ILMN_1746148	LRRC33	10.3641	10.4688	0.104752	0.0392897	0.407566
ILMN_1792075	CD22	6.48248	6.53948	0.0570026	0.0392979	0.407566
ILMN_2334350	BTBD3	6.31056	6.36703	0.0564687	0.0394318	0.407566
ILMN_1704094	PSMA6	10.3067	10.1926	-0.114103	0.0394589	0.407566
ILMN_1721046	PTMS	8.76555	8.87314	0.107589	0.0394594	0.407566
ILMN_1809467	VAMP5	8.48383	7.93275	-0.551074	0.0394759	0.407566
ILMN_2404135	RIOK3	8.65306	8.71336	0.0603048	0.0394796	0.407566
ILMN_1665943	MAP4K1	7.45518	7.22832	-0.226858	0.0395705	0.407666
ILMN_1773427	KANK1	6.70838	6.86729	0.158913	0.0395872	0.407666
ILMN_1849013	IL6ST	7.41804	7.34425	-0.073787	0.0396061	0.407666
ILMN_1733511	GOLGA3	9.21612	9.27316	0.0570374	0.039721	0.408191
ILMN_1703330	FEM1C	8.55406	8.74225	0.188186	0.0397351	0.408191
ILMN_1758038	ALKBH1	7.15179	7.10971	-0.0420849	0.0398119	0.40827
ILMN_1756501	ST6GAL1	8.09664	7.96873	-0.127917	0.0398207	0.40827
ILMN_1680925	SLC9A3R1	8.47112	8.34315	-0.127978	0.0400243	0.409486
ILMN_2407824	ATP1B1	10.1602	10.3361	0.175915	0.0400408	0.409486
ILMN_2323172	CSF3R	6.50558	6.5855	0.0799175	0.0401282	0.409486
ILMN_2160929	FEN1	8.51927	8.38917	-0.130098	0.0402066	0.409486
ILMN_1770425	CDIPT	6.47017	6.52443	0.054252	0.0402358	0.409486
ILMN_2282641	TBXAS1	9.86936	10.0218	0.152422	0.0402567	0.409486
ILMN_1795876	GPS1	9.35017	9.40732	0.0571513	0.040305	0.409486
ILMN_1745887	FBXO21	7.902	7.85697	-0.0450234	0.0403152	0.409486
ILMN_1753426	KIAA0556	7.07476	7.13259	0.0578278	0.0403246	0.409486
ILMN_1695972	CCDC89	6.56857	6.63635	0.0677749	0.040356	0.409486
ILMN_1657679	VAV3	6.91509	6.98649	0.071401	0.0403843	0.409486
ILMN_1772946	STRN3	8.30465	8.2087	-0.0959514	0.0404338	0.409486
ILMN_1791211	DOK2	6.89335	7.00361	0.110254	0.0404479	0.409486
ILMN_1778478	CCDC28B	6.77203	6.65878	-0.11325	0.0405109	0.409583
ILMN_1678966	SNRPF	10.3307	10.2418	-0.0889033	0.0405705	0.409583
ILMN_2232157	SLMO1	6.46505	6.54411	0.0790568	0.0405749	0.409583
ILMN_2210837	CDC26	9.10994	9.03022	-0.0797154	0.0407705	0.410803
ILMN_2323385	TRIM4	8.79628	8.91244	0.116159	0.0407742	0.410803
ILMN_2203891	SMAD7	6.96023	6.83536	-0.124869	0.0408842	0.411322
ILMN_1708787	ZNF627	6.54194	6.59929	0.0573488	0.0409416	0.411322
ILMN_1746819	C5	7.11157	7.01916	-0.092407	0.0409436	0.411322
ILMN_1765858	CAB39	11.0467	11.2112	0.164523	0.041019	0.411608
ILMN_1686152	GGA2	8.48948	8.6541	0.164618	0.0410809	0.411608
ILMN_1757347	KIAA0930	8.76331	8.90501	0.141696	0.0410956	0.411608
ILMN_1666512	SKIV2L	8.19658	8.139	-0.0575816	0.0412072	0.411608
ILMN_1708375	IRF1	10.1741	9.7257	-0.448403	0.0412442	0.411608
ILMN_1705469	NA	7.85092	7.78538	-0.0655402	0.0413377	0.411608
ILMN_1671969	UGP2	6.75939	6.65157	-0.107822	0.0414239	0.411608
ILMN_1681802	GRK6	7.264	7.17811	-0.0858931	0.0414268	0.411608
ILMN_2357438	AURKA	7.28487	7.17315	-0.111717	0.0414354	0.411608
ILMN_1704079	RBM38	6.78628	6.70842	-0.0778529	0.0414638	0.411608
ILMN_1708858	CSNK1E	6.48719	6.54422	0.0570326	0.0414766	0.411608
ILMN_1682095	RCOR3	7.40869	7.46261	0.0539201	0.0414768	0.411608
ILMN_2189605	FAM122B	6.76874	6.71492	-0.0538203	0.0415014	0.411608
ILMN_2090105	TAGLN2	9.96325	9.81479	-0.14846	0.0415318	0.411608
ILMN_1678353	FARP1	7.97163	8.19595	0.224322	0.0415779	0.411608
ILMN_2345353	LST1	9.1759	9.03129	-0.144609	0.0416011	0.411608
ILMN_1746686	POLR1C	8.1011	8.02595	-0.0751503	0.0416985	0.411722
ILMN_2173919	MYO9A	7.08006	7.14505	0.0649816	0.0417356	0.411722
ILMN_1758939	RIPK2	9.44343	9.34889	-0.0945419	0.0417552	0.411722
ILMN_1767509	DEF8	9.2151	9.37082	0.155717	0.0417731	0.411722
ILMN_2101375	CCDC77	7.28347	7.22713	-0.0563359	0.0418878	0.411722
ILMN_1795464	LTA	7.38264	6.90551	-0.477129	0.0419704	0.411722
ILMN_1812995	CTSL1	13.1122	13.2783	0.166031	0.041979	0.411722
ILMN_1721344	MOB3A	8.41464	8.47933	0.0646895	0.0420308	0.411722
ILMN_2093343	PLAC8	6.60209	6.45076	-0.151334	0.0420422	0.411722
ILMN_1690454	FAM212A	6.71446	6.81629	0.101828	0.0420525	0.411722
ILMN_2062468	IGFBP7	6.96841	7.06361	0.0952005	0.042082	0.411722
ILMN_1803846	EIF1	10.9512	10.8833	-0.0679816	0.0421577	0.411722
ILMN_1661886	APEX1	10.6494	10.5807	-0.0687081	0.0421681	0.411722
ILMN_1768534	BHLHE40	10.6214	10.5189	-0.102504	0.0421921	0.411722
ILMN_1812759	GCH1	6.76121	6.50191	-0.2593	0.0422368	0.411722
ILMN_2343278	PPAP2A	6.39502	6.30974	-0.0852764	0.0422421	0.411722
ILMN_2340065	UBL5	9.54853	9.63018	0.0816534	0.0422835	0.411743
ILMN_1797684	PDCD2	9.11713	9.04884	-0.0682899	0.0423992	0.412024
ILMN_1721762	IL18RAP	6.55305	6.36915	-0.183897	0.0424089	0.412024
ILMN_2128128	SHFM1	12.0938	12.0525	-0.0413216	0.042474	0.412024
ILMN_1783333	CMC2	10.3637	10.2769	-0.086767	0.0424981	0.412024
ILMN_1789410	ZSCAN21	6.67093	6.72048	0.0495545	0.0425877	0.412024
ILMN_1760490	ACVR1	8.46184	8.55818	0.0963336	0.0426245	0.412024
ILMN_2285817	FAM89A	7.37269	7.52489	0.152199	0.0426447	0.412024
ILMN_1773906	NCOA4	12.4712	12.3608	-0.110384	0.042659	0.412024
ILMN_1724863	TICAM1	9.3786	9.3118	-0.0668033	0.0426854	0.412024
ILMN_1802458	AGTRAP	7.55768	7.43553	-0.122155	0.0427059	0.412024
ILMN_2092850	HPSE	6.76216	6.97421	0.21205	0.0427544	0.412111
ILMN_1728230	ZNF30	6.29672	6.34905	0.0523327	0.0429022	0.41297
ILMN_1730005	TRIM27	6.5538	6.50844	-0.0453659	0.0429331	0.41297
ILMN_1752281	DNAJC13	7.97171	8.02956	0.0578518	0.0429664	0.41297
ILMN_1728662	ALDH3B1	9.24689	9.3772	0.130306	0.0430882	0.41297
ILMN_1783675	ASB8	7.44878	7.49204	0.0432605	0.0430933	0.41297
ILMN_2078599	ACP5	12.8099	12.9787	0.168744	0.0431134	0.41297
ILMN_1785345	GPR84	7.39028	7.17013	-0.220143	0.0431196	0.41297
ILMN_1761911	GORAB	7.31858	7.26774	-0.0508394	0.0431775	0.413146
ILMN_1724533	LY96	11.5899	11.6866	0.0967889	0.0432494	0.413175
ILMN_1722102	ANAPC11	9.1285	9.19816	0.0696595	0.0432594	0.413175
ILMN_2347234	PRMT1	8.7507	8.6304	-0.120297	0.0433364	0.413533
ILMN_2197030	ZFYVE21	9.09059	9.1893	0.0987079	0.0434177	0.413931
ILMN_1651950	TPST1	7.46555	7.62439	0.158844	0.0435701	0.414558
ILMN_1668369	CDC37	11.4294	11.348	-0.0814353	0.0436378	0.414558
ILMN_1796305	UPF2	7.06782	7.11579	0.0479652	0.0437222	0.414558
ILMN_1798256	UPP1	10.4768	10.3422	-0.134562	0.0437488	0.414558
ILMN_1659259	PRPF6	6.33202	6.27358	-0.058442	0.0438068	0.414558
ILMN_2415157	ARID5A	6.60208	6.52948	-0.0726024	0.0438132	0.414558
ILMN_2181892	BEX2	6.37691	6.29085	-0.0860565	0.0438148	0.414558
ILMN_1716218	RPS6KA2	6.25646	6.44501	0.188545	0.0438311	0.414558
ILMN_1727284	CD4	8.25551	8.38726	0.131753	0.0438411	0.414558
ILMN_1791507	TMEM106A	6.70761	6.7842	0.0765902	0.0438795	0.414558
ILMN_1676588	CEPT1	9.74471	9.84628	0.101568	0.0439892	0.415042
ILMN_2362122	AP3M1	8.10205	8.16469	0.0626433	0.04401	0.415042
ILMN_2366634	PKM	10.6524	10.5573	-0.0951344	0.0440844	0.415339
ILMN_2173975	RTP4	6.95992	6.82902	-0.130896	0.0442007	0.415339
ILMN_1748926	TMEM209	7.70701	7.76784	0.0608294	0.044221	0.415339
ILMN_2198393	KATNA1	8.32212	8.37219	0.0500675	0.0442852	0.415339
ILMN_1670000	DCAF6	9.09278	9.20021	0.107439	0.0443953	0.415339
ILMN_2307656	AGTRAP	7.38997	7.27377	-0.116206	0.0443958	0.415339
ILMN_1343295	GAPDH	11.9369	11.8542	-0.0826357	0.044406	0.415339
ILMN_1760714	RPS3	12.0567	11.9867	-0.0699909	0.0444304	0.415339
ILMN_1716816	TMEM87A	10.568	10.517	-0.0509176	0.0444346	0.415339
ILMN_2387599	NA	12.4586	12.3704	-0.0881301	0.0444382	0.415339
ILMN_1709114	TAB1	7.32239	7.39244	0.0700436	0.0444805	0.415363
ILMN_1901616	NA	6.60064	6.68295	0.0823119	0.0446171	0.416267
ILMN_1651832	EHD1	9.19935	9.04669	-0.152655	0.0446904	0.416396
ILMN_1783500	HOXD12	7.1436	7.26772	0.124117	0.0447301	0.416396
ILMN_2336133	NA	6.60811	6.70088	0.0927695	0.044812	0.416396
ILMN_1666376	TRIM56	6.58856	6.63454	0.045986	0.0448163	0.416396
ILMN_1774287	CFB	7.079	6.82622	-0.252787	0.0448298	0.416396
ILMN_1685170	ANXA11	9.70242	9.81462	0.112196	0.0448952	0.416634
ILMN_1724410	USP46	6.26616	6.32575	0.0595918	0.044996	0.417099
ILMN_1815552	NTAN1	9.82789	9.98138	0.153495	0.045025	0.417099
ILMN_1696003	GNAI3	7.38223	7.48152	0.099296	0.0452109	0.418091
ILMN_1668814	CENPM	6.43452	6.31283	-0.121688	0.045212	0.418091
ILMN_1777564	MAD2L1	6.9296	6.80343	-0.126171	0.0452933	0.418196
ILMN_1801443	TSKU	8.31277	7.93548	-0.377298	0.0453343	0.418196
ILMN_2214144	TWSG1	8.10914	8.24058	0.131442	0.0453645	0.418196
ILMN_1813641	TOR4A	7.11706	7.04451	-0.0725496	0.0453831	0.418196
ILMN_1769135	DPP7	9.62423	9.72182	0.0975952	0.0456608	0.420193
ILMN_1800634	NME4	9.15013	9.35669	0.206553	0.0456937	0.420193
ILMN_1740010	PCNX	8.50294	8.35636	-0.14658	0.045762	0.420193
ILMN_1705570	H2AFY2	8.30718	8.59683	0.289643	0.0457715	0.420193
ILMN_1697642	BCAP29	8.73606	8.82195	0.0858974	0.0458006	0.420193
ILMN_1737157	GRAMD1A	7.76143	7.60663	-0.154801	0.0459748	0.421422
ILMN_1747197	SLC41A2	7.22254	7.10311	-0.119428	0.0460403	0.421471
ILMN_1658911	AP3S1	9.62614	9.70911	0.0829715	0.0460772	0.421471
ILMN_1846537	NA	6.36243	6.32684	-0.0355849	0.0461725	0.421471
ILMN_1801928	YWHAZ	12.1412	12.2299	0.0886853	0.0461766	0.421471
ILMN_1815134	PI4K2B	8.12369	8.21012	0.0864348	0.0461814	0.421471
ILMN_2089977	FKBP9L	7.75266	7.86994	0.117281	0.0462935	0.421955
ILMN_1660582	LIG3	6.70587	6.65417	-0.0516999	0.0464034	0.421955
ILMN_1687403	MRPL40	9.23643	9.2896	0.0531675	0.0464188	0.421955
ILMN_1660144	TCF20	6.33681	6.29464	-0.0421657	0.0464926	0.421955
ILMN_1718932	MTRR	7.77799	7.54439	-0.233596	0.0465291	0.421955
ILMN_2196550	KIAA0226L	6.57828	6.47275	-0.105532	0.0465406	0.421955
ILMN_1695290	FERMT2	6.4222	6.58309	0.160891	0.046597	0.421955
ILMN_1785356	DENND5A	9.27229	9.13422	-0.138064	0.0466037	0.421955
ILMN_2232936	UQCRH	11.7062	11.6492	-0.0569881	0.0466243	0.421955
ILMN_1769091	PRCP	12.0362	12.1112	0.0750181	0.0466794	0.421955
ILMN_1720799	TECR	10.1431	10.2258	0.0827075	0.0466946	0.421955
ILMN_1668629	C4orf48	11.5832	11.6722	0.0890338	0.0467181	0.421955
ILMN_1719286	CTSA	10.6257	10.738	0.112343	0.0467675	0.422037
ILMN_1764850	HPCAL1	11.8822	12.0631	0.180867	0.0468097	0.422053
ILMN_1811702	GRN	11.8732	11.9776	0.10438	0.0468953	0.422145
ILMN_1765578	TIPARP	8.46085	8.57065	0.109796	0.0469054	0.422145
ILMN_1685397	ITGA3	8.30346	8.59363	0.290175	0.0470373	0.422145
ILMN_1735093	TIMELESS	7.43235	7.36229	-0.0700598	0.0471051	0.422145
ILMN_1711878	ENOPH1	9.57212	9.63242	0.0603024	0.0472227	0.422145
ILMN_1764186	ATXN1L	8.27367	8.33853	0.0648568	0.0472433	0.422145
ILMN_1778561	WEE1	6.34592	6.28178	-0.0641379	0.0472466	0.422145
ILMN_1714861	CD68	13.1927	13.2833	0.0906639	0.0472545	0.422145
ILMN_1672417	PTPRCAP	6.87533	6.678	-0.197324	0.0472699	0.422145
ILMN_2409167	ANXA2	14.1771	14.2528	0.0756791	0.0472964	0.422145
ILMN_2367258	SMOX	6.34614	6.25332	-0.0928203	0.0473006	0.422145
ILMN_2226955	VOPP1	7.86823	7.71484	-0.153387	0.0473037	0.422145
ILMN_1759732	RFNG	6.41762	6.46333	0.0457077	0.0473835	0.422187
ILMN_1674050	COL8A2	7.95792	7.82701	-0.130916	0.0473891	0.422187
ILMN_2380740	MTO1	8.29037	8.24111	-0.0492558	0.0474655	0.422344
ILMN_1657864	TMUB2	7.62814	7.68378	0.0556424	0.0475344	0.422344
ILMN_2066858	TNFSF13B	9.65411	9.47044	-0.183674	0.047553	0.422344
ILMN_1752394	CCNB1IP1	6.76008	6.69768	-0.0623988	0.0476075	0.422344
ILMN_1771376	PEA15	11.2774	11.1739	-0.103551	0.0476085	0.422344
ILMN_1747281	EVI5L	7.83547	7.89745	0.0619811	0.0477529	0.422843
ILMN_1739032	TMEM70	7.2665	7.35854	0.0920395	0.0477575	0.422843
ILMN_1682399	CLOCK	6.35094	6.41625	0.0653099	0.0477985	0.422843
ILMN_1745778	NA	6.88742	6.99899	0.111575	0.0479319	0.422843
ILMN_1815682	C3orf37	7.90362	7.82649	-0.0771377	0.0479529	0.422843
ILMN_1712887	SLC10A3	8.40927	8.46562	0.056356	0.0479751	0.422843
ILMN_1802518	LRRC37BP1	6.3383	6.37739	0.0390922	0.0480963	0.422843
ILMN_1812618	ARAP3	7.24741	7.09205	-0.155356	0.0481463	0.422843
ILMN_2319344	APEX1	9.65005	9.57842	-0.0716326	0.0481693	0.422843
ILMN_1757742	ZRANB1	6.8821	6.79295	-0.0891429	0.04817	0.422843
ILMN_1742569	MTPAP	8.55227	8.4874	-0.0648718	0.0481863	0.422843
ILMN_1731224	PARP9	8.69506	8.52431	-0.170752	0.0482036	0.422843
ILMN_2098743	ACOT13	10.5027	10.61	0.10733	0.0482502	0.422843
ILMN_1815115	CYC1	11.2874	11.2052	-0.0821747	0.048329	0.422843
ILMN_1733390	LARP1B	7.38678	7.45805	0.0712742	0.0483512	0.422843
ILMN_1781184	MYBPC3	6.37651	6.3149	-0.0616078	0.0483676	0.422843
ILMN_1756326	CKS2	8.60734	8.47199	-0.135351	0.0483903	0.422843
ILMN_1745686	MFHAS1	6.9079	7.0246	0.116701	0.0484022	0.422843
ILMN_1658802	KRTCAP2	11.9856	12.073	0.087368	0.0484526	0.422843
ILMN_1700380	ATP6V0A2	7.60946	7.53538	-0.0740745	0.0484726	0.422843
ILMN_1779852	FABP5P3	7.17092	7.41384	0.242913	0.0485503	0.422931
ILMN_1882560	NA	7.11685	7.16479	0.047944	0.0485639	0.422931
ILMN_1660341	LRPAP1	9.09271	9.23345	0.140749	0.048748	0.422931
ILMN_1772964	CCL8	8.65346	7.96605	-0.687411	0.048808	0.422931
ILMN_1691487	TRAF2	6.88601	6.78343	-0.102574	0.0488176	0.422931
ILMN_2382505	SLC22A18	8.9181	9.09158	0.173477	0.0488269	0.422931
ILMN_1664608	INPP5A	6.65774	6.73477	0.077034	0.0488386	0.422931
ILMN_1685954	HMBS	7.38349	7.29673	-0.0867556	0.04885	0.422931
ILMN_1755834	FEN1	7.09188	7.01187	-0.0800055	0.0488577	0.422931
ILMN_1691181	TMX1	10.1185	10.0671	-0.0514054	0.0488867	0.422931
ILMN_2048607	ANKRD9	9.31802	9.40875	0.0907238	0.0489661	0.423267
ILMN_1762308	SNX29	7.84063	7.98522	0.144592	0.0490309	0.423478
ILMN_2346649	ZNF473	6.73951	6.7863	0.0467981	0.0491857	0.424057
ILMN_1677113	RNF8	6.36664	6.409	0.0423639	0.049232	0.424057
ILMN_1667994	AMD1	8.85052	8.72981	-0.120705	0.0492405	0.424057
ILMN_1673711	HSP90AB1	10.7217	10.6181	-0.103666	0.0493332	0.424057
ILMN_1726565	PIK3R2	10.2733	10.3477	0.074369	0.0494086	0.424057
ILMN_1782618	C9orf16	6.95011	7.05403	0.103915	0.0494113	0.424057
ILMN_1803279	TMED5	10.2529	10.3579	0.104952	0.0494144	0.424057
ILMN_1752351	LAMP2	10.449	10.5052	0.0562527	0.0494876	0.424057
ILMN_1790978	ATG7	10.4202	10.513	0.0927601	0.0496474	0.424057
ILMN_1678293	NA	6.49302	6.55711	0.0640866	0.049677	0.424057
ILMN_1778401	HLA-B	13.2609	13.1299	-0.13096	0.0496823	0.424057
ILMN_1793287	DEXI	10.4567	10.667	0.210362	0.0497141	0.424057
ILMN_1800354	CST3	12.9817	13.0929	0.111205	0.0497549	0.424057
ILMN_1766010	YARS	9.6036	9.53981	-0.0637886	0.0497618	0.424057
ILMN_1661589	CD151	8.18751	8.38246	0.194941	0.0497681	0.424057
ILMN_2072603	MRPL14	9.4193	9.30901	-0.110289	0.0497945	0.424057
ILMN_1720908	TSPAN4	7.23673	7.37078	0.134055	0.0498381	0.424057
ILMN_1692267	B4GALT3	8.36097	8.30256	-0.0584094	0.0499117	0.424057
ILMN_1729987	SRC	9.13452	9.01005	-0.124472	0.0499316	0.424057
ILMN_2306077	USP33	6.58471	6.53664	-0.048078	0.0499394	0.424057
ILMN_1719864	PACS2	6.78637	6.84228	0.0559068	0.0499486	0.424057
ILMN_2378316	NUPL1	6.81581	6.77173	-0.044085	0.0502162	0.425983
ILMN_1801421	EMD	9.94727	10.0248	0.077515	0.0503369	0.426558
ILMN_2097858	KIAA1737	8.15488	8.27364	0.118752	0.0503655	0.426558
ILMN_1761969	DERL2	8.31268	8.37137	0.0586856	0.0504863	0.427236
ILMN_1766154	MRPL30	7.06488	7.01049	-0.0543913	0.0505574	0.427492
ILMN_1703108	UBE2L6	9.66285	9.42852	-0.234325	0.0506187	0.427665
ILMN_2405991	TRAF7	7.04799	7.10114	0.0531453	0.0507076	0.427758
ILMN_1687508	ALDH7A1	7.81641	7.97963	0.163226	0.0507443	0.427758
ILMN_1809590	GINS2	7.21898	7.04159	-0.177392	0.0507749	0.427758
ILMN_1756439	SCRN1	7.18677	7.0956	-0.0911632	0.0508008	0.427758
ILMN_1771233	CHMP4B	8.67842	8.62034	-0.0580853	0.0508528	0.427758
ILMN_1694400	MSR1	9.08906	9.30819	0.219131	0.0509005	0.427758
ILMN_1706958	PCNA	6.47094	6.41869	-0.0522492	0.0509158	0.427758
ILMN_2218856	NA	9.1299	8.85798	-0.271916	0.0510814	0.428805
ILMN_1779163	C11orf67	7.96117	8.11557	0.154398	0.0511427	0.428936
ILMN_2248589	DHX40	7.1997	7.25999	0.0602941	0.051179	0.428936
ILMN_1751958	NSUN5	7.0953	7.04049	-0.05481	0.0513529	0.429425
ILMN_1680111	AHDC1	6.23104	6.2708	0.0397614	0.0513834	0.429425
ILMN_2067370	SNRPF	10.8578	10.7825	-0.0752639	0.0514315	0.429425
ILMN_1694596	FAR2	6.68979	6.63658	-0.0532081	0.0514483	0.429425
ILMN_1665797	CSE1L	8.72858	8.78496	0.0563778	0.0514568	0.429425
ILMN_1799015	PXMP2	7.18953	7.28817	0.0986468	0.0514846	0.429425
ILMN_1772981	EPN1	10.5966	10.6531	0.0564561	0.0515438	0.429425
ILMN_1728106	TNF	8.52061	8.25972	-0.260893	0.0516109	0.429425
ILMN_1699226	UBR4	9.24129	9.37616	0.134872	0.051651	0.429425
ILMN_1806486	ARMC10	7.71131	7.77724	0.0659322	0.0516964	0.429425
ILMN_1790962	RINL	6.5877	6.52289	-0.0648088	0.0517059	0.429425
ILMN_1660793	PAQR4	8.71957	8.84567	0.126099	0.0518222	0.429425
ILMN_2115154	NUPL2	7.792	7.74312	-0.0488777	0.0518315	0.429425
ILMN_1720373	SLC7A5	8.23902	8.00842	-0.230591	0.0518499	0.429425
ILMN_1796417	ASNS	7.20201	6.97656	-0.225457	0.0518526	0.429425
ILMN_1746565	CD6	6.83163	6.64743	-0.184199	0.0520536	0.429661
ILMN_1669394	EI24	8.97299	9.02819	0.0552001	0.0520946	0.429661
ILMN_1810810	EEF1A1	13.5816	13.534	-0.0476241	0.052119	0.429661
ILMN_1809708	KCTD21	7.66581	7.7198	0.0539979	0.0521544	0.429661
ILMN_2380688	B4GALT4	6.38853	6.42541	0.0368855	0.0521548	0.429661
ILMN_1670134	FADS1	8.84419	8.64418	-0.200016	0.0521886	0.429661
ILMN_1772845	SNRNP35	6.52798	6.47801	-0.0499697	0.0522571	0.429661
ILMN_1812441	FAM222B	7.45594	7.52291	0.0669649	0.0522711	0.429661
ILMN_1801610	METRNL	7.64855	7.72373	0.0751842	0.0523406	0.429661
ILMN_1731181	TEX2	8.80802	8.93526	0.127238	0.0523433	0.429661
ILMN_1750429	MKNK1	8.8882	8.97346	0.0852653	0.0524564	0.429661
ILMN_1738866	DEXI	9.13866	9.35127	0.212607	0.0524804	0.429661
ILMN_1762666	DHRS4	8.19418	8.06119	-0.132994	0.0524917	0.429661
ILMN_1803819	IQGAP1	7.65749	7.76916	0.111662	0.0525193	0.429661
ILMN_1677292	C5orf30	6.47309	6.51829	0.0452048	0.0525208	0.429661
ILMN_1655422	RPL17	9.22355	9.15804	-0.0655161	0.0525712	0.429661
ILMN_2355953	LILRB4	10.4929	10.3285	-0.164439	0.0525788	0.429661
ILMN_1661343	TNFSF14	7.49222	7.29258	-0.199642	0.0526613	0.429861
ILMN_1750008	SUPV3L1	7.41967	7.35787	-0.0617923	0.0526855	0.429861
ILMN_2290618	SEC22C	9.71175	9.78833	0.0765813	0.0527906	0.430383
ILMN_1755937	ANXA2	9.34444	9.46846	0.124023	0.0528409	0.430399
ILMN_1732612	SHB	7.07452	7.14231	0.067785	0.0528748	0.430399
ILMN_1725071	CCDC12	9.17762	9.11181	-0.0658058	0.0530374	0.431387
ILMN_1657446	NTPCR	8.16878	8.23815	0.0693634	0.0531235	0.431752
ILMN_1659894	SLC25A26	6.28746	6.32924	0.0417823	0.053194	0.431989
ILMN_1725471	GK	8.40708	8.16652	-0.24056	0.0532747	0.43231
ILMN_1690476	QKI	6.84451	6.90933	0.0648142	0.0533249	0.432381
ILMN_2245676	BTF3	6.62297	6.56837	-0.0546012	0.0533661	0.432381
ILMN_1664323	MBIP	6.9136	6.96049	0.0468923	0.0534689	0.432617
ILMN_1781638	HDDC3	7.90311	7.96332	0.0602077	0.0534948	0.432617
ILMN_2397230	USP16	8.28235	8.22944	-0.0529137	0.0535192	0.432617
ILMN_1680673	NT5DC1	7.37759	7.44452	0.0669299	0.0535909	0.432862
ILMN_1666444	RBMS1	9.78269	9.85172	0.0690355	0.0537277	0.433333
ILMN_1782069	TRAK1	8.57969	8.6812	0.101517	0.0537982	0.433333
ILMN_1657144	IBA57	6.3244	6.36539	0.0409895	0.0538459	0.433333
ILMN_1790953	TBCB	9.31274	9.37196	0.0592205	0.0538764	0.433333
ILMN_1807095	MRPS36	7.07509	7.02667	-0.0484243	0.0539234	0.433333
ILMN_1699856	RALGDS	10.0792	9.90399	-0.175178	0.0539265	0.433333
ILMN_1683576	MAGED2	6.69927	6.7555	0.0562239	0.0539389	0.433333
ILMN_1777976	SLC25A26	6.86556	6.76741	-0.098152	0.0540783	0.433903
ILMN_1777190	CFD	10.8886	11.1525	0.263848	0.0541052	0.433903
ILMN_2173740	ASB8	7.48091	7.54492	0.0640095	0.0541343	0.433903
ILMN_1809437	RHBDD2	8.91431	8.73405	-0.180255	0.0542076	0.434158
ILMN_1665205	ZNF260	6.83798	6.90272	0.0647407	0.0543204	0.434495
ILMN_1665335	DIABLO	6.91375	6.96671	0.052957	0.0543894	0.434495
ILMN_1684205	CIB1	10.9562	10.898	-0.0582068	0.0543988	0.434495
ILMN_1772692	DICER1	8.83706	8.92542	0.0883625	0.0544157	0.434495
ILMN_1784292	ANKMY2	7.53336	7.58542	0.0520555	0.0546649	0.435818
ILMN_1741264	MRPS33	9.18173	9.11984	-0.0618874	0.0546724	0.435818
ILMN_1676091	NA	8.7399	8.66962	-0.0702839	0.054745	0.435818
ILMN_2119945	NDUFB3	11.3811	11.3145	-0.066563	0.0547479	0.435818
ILMN_1658247	OAS1	8.51758	8.12622	-0.391355	0.0551059	0.437864
ILMN_1780671	PLEKHG3	6.95983	6.7146	-0.245234	0.0551286	0.437864
ILMN_1742618	XAF1	7.64625	7.39017	-0.256074	0.0551846	0.437864
ILMN_1679495	ULK3	6.327	6.38101	0.0540099	0.0552384	0.437864
ILMN_2368530	IL32	6.90072	6.63414	-0.266579	0.0552618	0.437864
ILMN_1755024	IKBKE	8.00053	7.88375	-0.116784	0.055294	0.437864
ILMN_2194828	C16orf53	7.49972	7.58695	0.0872328	0.0552977	0.437864
ILMN_1741632	RAB3IL1	8.93849	9.16647	0.227985	0.0554394	0.438539
ILMN_1761058	NA	7.05192	6.98652	-0.0654028	0.0554667	0.438539
ILMN_1683450	CDCA5	7.76857	7.56974	-0.198832	0.0556181	0.439092
ILMN_2144088	FDFT1	10.4246	10.2819	-0.142726	0.0556206	0.439092
ILMN_1815734	FCHSD2	7.38296	7.31168	-0.0712765	0.0557007	0.439156
ILMN_1665859	RAB27A	7.10303	7.02485	-0.0781802	0.0557845	0.439156
ILMN_1765525	WBSCR16	6.5244	6.47169	-0.0527176	0.0557893	0.439156
ILMN_1765621	HDGF	8.66123	8.57944	-0.0817979	0.0557969	0.439156
ILMN_1702691	TNFAIP3	8.6403	8.46176	-0.17854	0.0558385	0.439156
ILMN_1742450	TAPBP	10.1109	9.95573	-0.155129	0.0559119	0.439404
ILMN_2405628	TOP1MT	7.41974	7.35844	-0.0612936	0.0561385	0.440854
ILMN_1730710	ADORA3	7.10618	7.24223	0.13605	0.056226	0.44121
ILMN_1761176	GRIPAP1	6.7852	6.72601	-0.0591889	0.0562988	0.441373
ILMN_1808587	ZFHX3	8.09932	8.22127	0.12195	0.0563527	0.441373
ILMN_1750092	SEPSECS	6.53675	6.59031	0.053561	0.0563922	0.441373
ILMN_1778144	SLC48A1	8.2051	8.36484	0.159744	0.0564216	0.441373
ILMN_1737254	USP1	6.82757	6.77433	-0.0532416	0.0564695	0.441373
ILMN_1783709	RRAGA	9.03557	9.08667	0.0510929	0.0565405	0.441373
ILMN_2385278	DCAF4	6.95646	6.87892	-0.077543	0.0565553	0.441373
ILMN_1657968	MAP2K2	8.96604	9.04196	0.0759157	0.056637	0.441373
ILMN_1733155	GIT1	6.37647	6.41762	0.04115	0.0566431	0.441373
ILMN_1809695	CAMK2G	6.74071	6.78355	0.0428391	0.0566684	0.441373
ILMN_1724293	KDELR2	9.73788	9.81628	0.078402	0.0567123	0.441386
ILMN_2075927	STK40	10.5464	10.6261	0.0796894	0.0568471	0.441726
ILMN_2373632	IDH3B	9.08557	9.02069	-0.0648798	0.0568766	0.441726
ILMN_2397571	PIGC	7.19476	7.24296	0.0482006	0.0568826	0.441726
ILMN_2200503	NIT2	8.3748	8.30401	-0.0707818	0.0571368	0.442441
ILMN_1804306	LYPLA2	7.17362	7.25502	0.0814047	0.0571657	0.442441
ILMN_1747271	ATP1B2	6.51807	6.56186	0.0437935	0.0572204	0.442441
ILMN_1752111	SMARCAL1	8.04336	8.1003	0.0569387	0.0572757	0.442441
ILMN_2157435	DYNLRB1	10.5061	10.5541	0.0479894	0.057276	0.442441
ILMN_2390586	SP100	6.75357	6.68905	-0.064523	0.0573337	0.442441
ILMN_1773847	DYNC1I2	9.62914	9.71214	0.0829923	0.0573761	0.442441
ILMN_1803997	SDCCAG3	7.92012	8.00984	0.0897178	0.0574199	0.442441
ILMN_1769702	GPAA1	8.39334	8.46594	0.0726028	0.0574357	0.442441
ILMN_1805512	WDR13	8.18254	8.24153	0.0589935	0.0574361	0.442441
ILMN_1744725	BTBD6	8.6961	8.76202	0.0659224	0.0574396	0.442441
ILMN_1781983	AP1B1	8.72659	8.81263	0.0860433	0.057535	0.442802
ILMN_1807397	NDUFB5	11.2597	11.1911	-0.0686022	0.057571	0.442802
ILMN_1794539	KIF11	6.56608	6.47909	-0.0869857	0.057719	0.443474
ILMN_1735792	RHBDF2	6.49445	6.41015	-0.0842983	0.0577431	0.443474
ILMN_1747195	PSMB8	7.57849	7.42615	-0.152338	0.0578266	0.443484
ILMN_1723467	ITGB1	11.1899	11.2855	0.0956051	0.057999	0.443484
ILMN_1704022	TMEM207	6.29161	6.34562	0.0540126	0.0580085	0.443484
ILMN_1729251	MYH4	6.59825	6.66471	0.0664546	0.0580164	0.443484
ILMN_1662741	LPAR2	6.90278	6.85114	-0.0516425	0.0580282	0.443484
ILMN_2371379	ACLY	9.72193	9.65644	-0.0654871	0.0580851	0.443484
ILMN_1723020	MAP3K1	7.72558	7.84335	0.117771	0.0581313	0.443484
ILMN_2309245	BIN1	7.36963	7.26868	-0.100952	0.0581459	0.443484
ILMN_2117171	LMO4	8.74314	8.62206	-0.121073	0.0581551	0.443484
ILMN_1730906	FILIP1L	6.4272	6.38123	-0.0459736	0.0581681	0.443484
ILMN_1683747	CD276	6.81693	6.93717	0.120241	0.0582709	0.443715
ILMN_1749071	CNIH3	7.043	7.1979	0.154903	0.0582831	0.443715
ILMN_1853876	TMEM64	6.83656	6.87424	0.0376886	0.0584427	0.444375
ILMN_1802027	MGST2	10.1821	10.2734	0.0912694	0.0584696	0.444375
ILMN_1710514	BCL3	7.98287	7.82523	-0.157644	0.0586544	0.444375
ILMN_1757210	CALML4	7.55469	7.6433	0.0886097	0.058675	0.444375
ILMN_1813669	ANKS1A	7.8157	7.9066	0.0908977	0.0587036	0.444375
ILMN_1714216	TSC2	6.46901	6.51682	0.0478075	0.0587242	0.444375
ILMN_2384807	LRRCC1	6.8573	6.77989	-0.0774143	0.058803	0.444375
ILMN_2367707	PKN1	6.67635	6.73516	0.0588137	0.0588576	0.444375
ILMN_2252160	UBC	6.68335	6.62641	-0.0569405	0.0588769	0.444375
ILMN_2405602	OSBPL1A	9.42176	9.54708	0.125324	0.0588887	0.444375
ILMN_1738276	TMEM185A	6.88034	6.93561	0.0552627	0.0589278	0.444375
ILMN_1799815	XYLT2	7.8402	7.90103	0.0608247	0.0589415	0.444375
ILMN_1673363	CD97	10.5719	10.4421	-0.129786	0.058945	0.444375
ILMN_1790782	MED16	8.4774	8.53662	0.0592207	0.0589813	0.444375
ILMN_1656145	GOT1	8.72035	8.65363	-0.0667135	0.0590419	0.444375
ILMN_1716988	OPN3	8.67588	8.84573	0.169853	0.0590777	0.444375
ILMN_2345898	SLA	7.45839	7.56578	0.107393	0.0590915	0.444375
ILMN_2316878	PTPRO	8.73022	8.8485	0.118275	0.0593796	0.446221
ILMN_1777584	KARS	8.16389	8.07851	-0.0853797	0.0595494	0.446913
ILMN_1795839	SCCPDH	7.61348	7.74115	0.127674	0.0596435	0.446913
ILMN_1770161	BST1	7.04389	6.9768	-0.0670919	0.0596873	0.446913
ILMN_1706502	EIF2AK2	8.31111	8.22567	-0.0854459	0.0597265	0.446913
ILMN_1709484	BLM	6.37769	6.32672	-0.0509679	0.0597692	0.446913
ILMN_2178587	ANKRD6	6.87639	6.94683	0.0704327	0.0597725	0.446913
ILMN_1706706	DCAF7	9.66309	9.55293	-0.110164	0.0597793	0.446913
ILMN_1657857	TMEM14C	10.0787	10.1789	0.100211	0.0598424	0.446913
ILMN_2232478	APOBEC3G	7.39103	7.23846	-0.152572	0.0598559	0.446913
ILMN_1797046	MTHFSD	6.81007	6.86476	0.0546806	0.0599052	0.446962
ILMN_1679838	WBP5	9.40715	9.54966	0.14251	0.0599735	0.447153
ILMN_1758623	HIST1H2BD	6.48909	6.40297	-0.0861201	0.0601251	0.447609
ILMN_1701375	FBXW5	8.12816	8.06053	-0.067621	0.0601592	0.447609
ILMN_1804955	CTSF	6.44337	6.5392	0.0958293	0.0601629	0.447609
ILMN_1678087	MAP3K4	7.46614	7.41994	-0.0461922	0.0603352	0.448315
ILMN_1672878	ABR	10.7555	10.8313	0.075803	0.0603626	0.448315
ILMN_2342084	BCAP29	8.48647	8.57234	0.085868	0.0603871	0.448315
ILMN_2038778	GAPDH	12.4884	12.4164	-0.0719612	0.0604291	0.448315
ILMN_1700610	CLEC7A	7.44839	7.33064	-0.117746	0.0605632	0.448991
ILMN_2129877	PARP11	6.74364	6.69375	-0.0498868	0.0606593	0.449385
ILMN_1712155	RPL6	12.3455	12.3089	-0.0366147	0.0608104	0.450032
ILMN_1677824	NA	7.0166	7.07607	0.0594648	0.0608325	0.450032
ILMN_2041046	CKS1B	8.57044	8.42952	-0.14092	0.060977	0.450719
ILMN_1719343	WDR26	6.86631	6.94929	0.0829788	0.0610849	0.450719
ILMN_2224833	ADIPOR2	9.20125	9.13091	-0.0703401	0.0611436	0.450719
ILMN_1656900	NA	7.61057	7.71887	0.108304	0.0611729	0.450719
ILMN_1814985	PDLIM7	6.71902	6.63733	-0.0816912	0.0611766	0.450719
ILMN_1691376	JAG1	6.43821	6.34617	-0.0920377	0.0612722	0.450719
ILMN_2148785	GBP1	8.69397	8.31178	-0.382186	0.0613374	0.450719
ILMN_1674402	TMEM71	7.00394	7.15226	0.148327	0.061347	0.450719
ILMN_2374244	DYRK2	9.71008	9.83881	0.128727	0.0613737	0.450719
ILMN_1745807	TMEM62	8.12311	8.17991	0.0567975	0.0613899	0.450719
ILMN_1706571	SLC35D2	7.20069	7.25436	0.0536741	0.0614495	0.450719
ILMN_1840742	NA	6.29038	6.3265	0.0361242	0.0614883	0.450719
ILMN_1750273	RPL23AP7	7.85836	7.95967	0.101309	0.0615349	0.450719
ILMN_1803988	MCL1	7.29445	7.21287	-0.0815783	0.0615517	0.450719
ILMN_1682226	CLDN15	7.16102	7.07738	-0.0836411	0.0615713	0.450719
ILMN_1692651	PHB	8.78062	8.71652	-0.0640923	0.0616489	0.450972
ILMN_1696485	HNRNPAB	8.41831	8.34571	-0.072602	0.0617664	0.451516
ILMN_2398489	SIGMAR1	7.41595	7.47572	0.0597741	0.0618098	0.451518
ILMN_2328835	IP6K2	6.55765	6.51223	-0.0454207	0.0618967	0.45167
ILMN_1676197	LRP11	6.42333	6.49191	0.0685751	0.0619258	0.45167
ILMN_1721316	TNFRSF10A	7.15183	7.05821	-0.0936258	0.0620771	0.45167
ILMN_1749244	LYRM1	8.27185	8.14109	-0.130765	0.0621423	0.45167
ILMN_1805693	GMIP	8.17555	8.23616	0.0606046	0.0621786	0.45167
ILMN_1702171	LPCAT1	7.31252	7.39837	0.0858405	0.0621854	0.45167
ILMN_1810420	DYSF	7.19214	7.36247	0.170328	0.0622811	0.45167
ILMN_2355462	CYFIP1	10.4114	10.5788	0.167474	0.0623251	0.45167
ILMN_1715863	MLKL	6.88046	6.80926	-0.0712077	0.0623504	0.45167
ILMN_1672504	PDXK	10.6754	10.7927	0.117271	0.0625115	0.45167
ILMN_1685122	COL9A2	6.57541	6.50238	-0.0730347	0.0625398	0.45167
ILMN_1810069	CCNYL1	8.14386	8.20522	0.0613644	0.0625851	0.45167
ILMN_2229839	RAP2B	6.31052	6.39013	0.0796095	0.0625994	0.45167
ILMN_1670807	FAM84B	6.39079	6.43957	0.0487832	0.0626098	0.45167
ILMN_1786125	CCNA2	7.21133	7.04635	-0.164985	0.0626485	0.45167
ILMN_1664030	RAB1B	6.92609	6.97446	0.0483655	0.0626663	0.45167
ILMN_1656537	NA	8.44858	8.55599	0.107415	0.062696	0.45167
ILMN_1677122	FAM168B	6.83785	6.89027	0.0524187	0.0627704	0.45167
ILMN_1662843	CD53	9.42848	9.35567	-0.0728094	0.0627755	0.45167
ILMN_2338038	AK4	7.45112	7.25873	-0.192394	0.0628101	0.45167
ILMN_1696407	SRSF2	10.9238	10.8717	-0.052098	0.0628636	0.45167
ILMN_1808395	ACAP1	6.70968	6.6075	-0.102182	0.062882	0.45167
ILMN_1702787	SEMA4A	8.39548	8.12834	-0.267135	0.0629271	0.45167
ILMN_1759818	SORL1	6.4823	6.40658	-0.0757233	0.0629507	0.45167
ILMN_1733305	EIF2A	9.80534	9.75139	-0.053955	0.062968	0.45167
ILMN_1741869	WDR47	7.03251	7.08669	0.0541821	0.0629711	0.45167
ILMN_1656791	RPS6	12.6853	12.6317	-0.0536471	0.0629957	0.45167
ILMN_2065773	SCG5	7.07814	6.83632	-0.241821	0.0631181	0.451959
ILMN_1728907	SCAMP1	9.63443	9.73681	0.102373	0.0631223	0.451959
ILMN_1724324	PLD3	6.45463	6.51866	0.0640244	0.0632294	0.452342
ILMN_1651496	HIST1H2BD	6.7291	6.62036	-0.108734	0.0632627	0.452342
ILMN_1684771	PGRMC1	9.88026	9.93286	0.0526008	0.0633432	0.452342
ILMN_1684217	AURKB	6.78563	6.64814	-0.137494	0.0634403	0.452342
ILMN_2334042	THYN1	7.82156	7.77192	-0.0496403	0.0634591	0.452342
ILMN_1794780	SHARPIN	6.51517	6.56008	0.0449039	0.0634772	0.452342
ILMN_1655414	TNFSF14	8.95718	8.73409	-0.223089	0.0634782	0.452342
ILMN_2393296	GK	8.23376	8.0032	-0.230562	0.0636124	0.452499
ILMN_2222008	KIFC1	6.88306	6.74122	-0.141844	0.0636363	0.452499
ILMN_2177832	TOR2A	6.43288	6.48257	0.0496881	0.0636413	0.452499
ILMN_1805395	LTBP3	7.68278	7.75409	0.0713195	0.0637083	0.452499
ILMN_1699112	COPB1	9.49253	9.5421	0.049563	0.063739	0.452499
ILMN_1720048	CCL2	11.3349	11.011	-0.323872	0.0637596	0.452499
ILMN_1783846	RAPH1	7.42651	7.55816	0.131647	0.063876	0.452541
ILMN_1759350	NA	6.86428	6.82236	-0.0419209	0.0639962	0.452541
ILMN_1708009	LANCL2	7.14247	7.19294	0.0504677	0.0640385	0.452541
ILMN_1808938	PIGF	7.9939	8.07329	0.079395	0.064062	0.452541
ILMN_2105573	CCL3L3	11.4199	11.1628	-0.257031	0.0640868	0.452541
ILMN_1691291	PIGS	7.37255	7.42137	0.0488199	0.0641382	0.452541
ILMN_1660544	ARRDC4	6.92339	6.80152	-0.121867	0.0641456	0.452541
ILMN_1656691	FBXO4	7.21896	7.16578	-0.0531802	0.064153	0.452541
ILMN_1667030	HSBP1	9.66214	9.73612	0.0739848	0.0641547	0.452541
ILMN_1730082	RPUSD4	8.61333	8.55663	-0.0566953	0.0642257	0.45262
ILMN_1659075	HLA-DOA	8.32552	8.02316	-0.302351	0.0642523	0.45262
ILMN_1667670	SLC25A15	6.4443	6.39005	-0.0542579	0.0643738	0.452783
ILMN_1695658	KIF20A	6.48756	6.3704	-0.117155	0.0644961	0.452783
ILMN_1682812	C21orf33	7.94462	7.88133	-0.0632896	0.0645057	0.452783
ILMN_2149494	NPL	10.8325	10.9964	0.163932	0.0645402	0.452783
ILMN_1737484	RTN4R	7.97874	8.10545	0.126708	0.0645429	0.452783
ILMN_1743086	UBE2Z	6.42151	6.36732	-0.0541857	0.064556	0.452783
ILMN_2356838	CEPT1	8.36709	8.46493	0.0978402	0.0647422	0.452783
ILMN_1758293	UBR7	7.0686	6.98821	-0.0803929	0.0647581	0.452783
ILMN_1652754	ZNF428	9.60122	9.66945	0.0682237	0.0647892	0.452783
ILMN_1770373	TMEM39A	6.43614	6.48118	0.0450402	0.0647967	0.452783
ILMN_2108938	FNBP4	8.7777	8.69971	-0.0779893	0.0648138	0.452783
ILMN_2195665	PANK3	6.56112	6.51153	-0.0495827	0.0648683	0.452783
ILMN_1710734	GZMK	6.92585	6.70533	-0.220523	0.064883	0.452783
ILMN_1678579	CPT2	9.72277	9.78729	0.0645167	0.0649127	0.452783
ILMN_1755737	TRABD	9.66751	9.58586	-0.081644	0.0650235	0.452783
ILMN_1680132	CADM1	7.55251	7.81376	0.261242	0.0650322	0.452783
ILMN_1786310	MVK	6.89166	6.80935	-0.082312	0.0650342	0.452783
ILMN_1726809	BHLHE41	8.23307	8.09535	-0.137723	0.0650541	0.452783
ILMN_2230902	CTNNA1	10.245	10.3064	0.0613905	0.0651106	0.452875
ILMN_1770692	WDR12	8.25392	8.19043	-0.0634847	0.0651982	0.453047
ILMN_1665065	SERINC3	6.30128	6.35162	0.0503421	0.0652978	0.453047
ILMN_1721008	DUT	6.53354	6.49168	-0.041856	0.0653215	0.453047
ILMN_1757552	PTRF	7.04606	6.91265	-0.133414	0.0653757	0.453047
ILMN_1769092	FAM176B	7.23233	7.32685	0.0945121	0.0653849	0.453047
ILMN_1664068	ERGIC1	7.86718	8.01074	0.143554	0.0653949	0.453047
ILMN_1690371	MRPL11	6.99856	6.90864	-0.0899272	0.0655913	0.454107
ILMN_1757877	HCFC1R1	10.2656	10.3348	0.0692411	0.0657575	0.454956
ILMN_1700067	NA	7.67832	7.51384	-0.164481	0.0658055	0.454988
ILMN_1663664	MRPS10	9.34991	9.26752	-0.0823911	0.065926	0.455358
ILMN_2220739	TMCO3	9.25913	9.36531	0.106178	0.0659459	0.455358
ILMN_1709630	CCDC107	6.71194	6.77621	0.0642674	0.0660068	0.455477
ILMN_2216582	LYL1	10.3198	10.4055	0.0857467	0.0662242	0.456677
ILMN_1798181	IRF7	8.301	8.07627	-0.224729	0.0662714	0.456701
ILMN_1729188	HAMP	9.52468	9.79164	0.26696	0.0664287	0.457384
ILMN_2086470	PDGFRA	6.43156	6.48242	0.0508602	0.0664579	0.457384
ILMN_1697777	TSTA3	6.49055	6.44734	-0.0432067	0.0665092	0.457437
ILMN_2302118	CCDC50	9.17044	9.07728	-0.0931592	0.0665598	0.457484
ILMN_1726755	COPS4	8.53663	8.59432	0.0576914	0.0666656	0.457911
ILMN_1793859	ALDH2	9.85242	9.70454	-0.147876	0.0667211	0.457991
ILMN_1720027	ZNF23	6.37275	6.41232	0.039574	0.0668095	0.458253
ILMN_1805481	TRMT11	6.81671	6.76577	-0.0509367	0.0668468	0.458253
ILMN_2195703	PPARGC1B	6.88174	6.80428	-0.0774585	0.0670066	0.458413
ILMN_1663489	UBR2	8.12879	8.06019	-0.0685985	0.0670181	0.458413
ILMN_1749403	TSPAN33	9.27264	9.05073	-0.221912	0.0670239	0.458413
ILMN_1743219	CA11	7.45999	7.28888	-0.17111	0.0670453	0.458413
ILMN_1812638	ATP5L	12.2592	12.1866	-0.0726273	0.0672062	0.458708
ILMN_1668619	KIAA1467	6.34821	6.39727	0.0490553	0.067215	0.458708
ILMN_2208373	TMEM164	6.43818	6.48881	0.0506304	0.0672402	0.458708
ILMN_1698427	TMUB2	6.3261	6.37423	0.0481313	0.0672638	0.458708
ILMN_2043809	PFKM	6.40641	6.34673	-0.0596751	0.0673456	0.458907
ILMN_1658071	ATP1B1	9.73494	9.90126	0.166322	0.0673806	0.458907
ILMN_1794260	KDM2B	9.88952	9.94359	0.0540675	0.067521	0.459314
ILMN_2072296	CKS2	8.88074	8.745	-0.135748	0.0675511	0.459314
ILMN_1779040	INO80B	6.44136	6.3975	-0.0438655	0.0675719	0.459314
ILMN_1706779	LIG1	6.70287	6.6358	-0.0670725	0.0676848	0.459782
ILMN_2260991	TSPO	11.2336	11.1473	-0.0862123	0.0677361	0.459832
ILMN_1796682	PARP3	6.53358	6.47181	-0.0617671	0.0678194	0.460099
ILMN_1732176	AGPAT2	8.20389	8.26707	0.0631769	0.0680081	0.461081
ILMN_1763537	LCTL	6.67124	6.72034	0.0491008	0.0681181	0.461527
ILMN_1819608	ARRB1	9.3199	9.23859	-0.0813029	0.0683239	0.461983
ILMN_1807277	IFI30	12.5751	12.678	0.102916	0.0683575	0.461983
ILMN_2392189	CTDSPL	7.92546	8.05167	0.126206	0.068416	0.461983
ILMN_1826531	ATXN7L3B	8.07884	8.12508	0.0462412	0.0684261	0.461983
ILMN_1813344	NDUFAF5	7.57198	7.49973	-0.0722457	0.0684821	0.461983
ILMN_1679476	GART	8.44156	8.3667	-0.0748615	0.0684878	0.461983
ILMN_2410038	FAM111A	8.49271	8.41251	-0.0801954	0.0685478	0.461983
ILMN_2192693	EIF3M	10.2983	10.2557	-0.0426746	0.0686049	0.461983
ILMN_1801377	SLC29A4	6.65091	6.79786	0.146954	0.0686688	0.461983
ILMN_1701875	ZYX	11.6502	11.7632	0.112984	0.068695	0.461983
ILMN_2239772	FAM108A1	8.15658	8.25642	0.0998451	0.0687231	0.461983
ILMN_1688279	PVRIG	6.69304	6.49637	-0.196664	0.0687339	0.461983
ILMN_1794213	ABHD14A	6.82966	6.89467	0.0650118	0.068759	0.461983
ILMN_1776858	DUS4L	6.91586	6.956	0.0401318	0.0688254	0.462132
ILMN_1784553	SDC2	6.52484	6.63292	0.10808	0.0689274	0.46252
ILMN_1708890	RASSF4	6.75717	6.68583	-0.0713397	0.0690042	0.462736
ILMN_1805827	PPA1	9.87889	9.69693	-0.181965	0.0691765	0.462736
ILMN_1725642	SUMO3	10.6846	10.7346	0.0500524	0.0692228	0.462736
ILMN_2192683	DHX37	7.89893	7.82698	-0.0719494	0.0692783	0.462736
ILMN_1656621	CHMP2A	7.9781	8.03811	0.0600135	0.0693566	0.462736
ILMN_2154566	RPL10A	12.5149	12.4663	-0.0486111	0.0693753	0.462736
ILMN_2161357	PNISR	7.37622	7.31903	-0.0571886	0.0694326	0.462736
ILMN_1744517	GNS	12.9149	12.9659	0.051012	0.0695585	0.462736
ILMN_2405521	MTHFD2	10.3428	10.2297	-0.113172	0.069596	0.462736
ILMN_1799198	OTUB2	6.55575	6.61849	0.0627443	0.0696921	0.462736
ILMN_1813834	PRMT6	6.84556	6.9048	0.0592452	0.0697326	0.462736
ILMN_2413141	C6orf162	6.27627	6.3224	0.0461298	0.0697501	0.462736
ILMN_2334989	CCT3	9.55564	9.4863	-0.0693399	0.0698283	0.462736
ILMN_2336781	SOD2	11.765	11.5048	-0.260116	0.0698748	0.462736
ILMN_1796119	ZUFSP	7.23812	7.19256	-0.0455571	0.0699352	0.462736
ILMN_1712751	HADHA	8.2721	8.33025	0.0581433	0.0699891	0.462736
ILMN_1671442	WDR43	7.2548	7.30487	0.0500645	0.0700083	0.462736
ILMN_1727479	TPRG1L	9.44799	9.53766	0.0896706	0.0700617	0.462736
ILMN_1690566	RASSF4	8.89637	8.75805	-0.138325	0.0701174	0.462736
ILMN_2098126	CCL5	10.2019	9.82554	-0.376341	0.0701839	0.462736
ILMN_1841620	NA	6.74301	6.79192	0.0489147	0.0702144	0.462736
ILMN_1733270	CD163	8.18986	8.39632	0.206465	0.0702659	0.462736
ILMN_2070355	SDHAF1	7.78135	7.73775	-0.0435985	0.0703957	0.462736
ILMN_1713636	S100A6	12.026	12.0822	0.0561784	0.0704514	0.462736
ILMN_1782851	TAPBP	7.63249	7.50541	-0.127088	0.0704615	0.462736
ILMN_2404049	RBM38	6.80742	6.7443	-0.0631185	0.0705268	0.462736
ILMN_1738652	BAD	7.4754	7.52911	0.0537128	0.0705608	0.462736
ILMN_2228873	STARD3NL	8.23474	8.28689	0.0521581	0.0706021	0.462736
ILMN_1873034	NA	7.39435	7.16142	-0.232934	0.0706098	0.462736
ILMN_1672759	MCU	6.99249	6.94057	-0.0519203	0.0706473	0.462736
ILMN_1772743	PIGK	7.44786	7.51511	0.0672474	0.0707197	0.462736
ILMN_1658928	GNB2	7.03642	7.08992	0.0534965	0.0707207	0.462736
ILMN_2184640	NOLC1	6.84504	6.77424	-0.0708004	0.0708098	0.462736
ILMN_1776678	GIMAP7	7.71324	7.50134	-0.211902	0.0708227	0.462736
ILMN_1676233	NA	6.78331	6.83849	0.0551769	0.0708462	0.462736
ILMN_1773388	KIAA0226L	6.77341	6.68693	-0.0864817	0.0709431	0.462736
ILMN_1736112	ARHGAP10	8.28968	8.36601	0.0763306	0.0709433	0.462736
ILMN_1704985	CYP27A1	12.583	12.6956	0.112638	0.0709714	0.462736
ILMN_1775962	MCOLN3	7.06981	7.16534	0.0955253	0.0709842	0.462736
ILMN_1681101	2001-03-01	7.92423	7.83136	-0.0928604	0.0710201	0.462736
ILMN_2091792	ENTPD6	7.6962	7.76542	0.0692192	0.0710547	0.462736
ILMN_2243308	ACVR1B	8.58572	8.46091	-0.124805	0.0711092	0.462736
ILMN_1676480	NA	6.40839	6.31459	-0.0938024	0.0711471	0.462736
ILMN_1862217	APH1B	8.07433	8.17965	0.105327	0.0711663	0.462736
ILMN_1679232	KIDINS220	8.74066	8.82288	0.0822228	0.0712179	0.462736
ILMN_2391912	SEC14L1	7.03979	7.09886	0.0590746	0.0712571	0.462736
ILMN_1688775	NA	9.73696	9.82727	0.0903176	0.0712589	0.462736
ILMN_1705984	HNMT	6.71924	6.78843	0.0691867	0.0712636	0.462736
ILMN_2393450	INF2	11.2282	11.3053	0.0770156	0.0713581	0.462736
ILMN_1801105	PRKCD	10.4283	10.3407	-0.0876047	0.0714228	0.462736
ILMN_1659960	IL4I1	8.44301	8.23356	-0.209448	0.0715406	0.462736
ILMN_2275742	DNASE2B	7.36265	7.55473	0.192079	0.0715467	0.462736
ILMN_1727150	DHRS9	6.44832	6.57812	0.1298	0.0715477	0.462736
ILMN_2398711	SIRT2	6.67157	6.73123	0.0596641	0.0715644	0.462736
ILMN_1784410	UBP1	8.95982	8.90469	-0.0551322	0.0715682	0.462736
ILMN_2226917	KIAA0247	8.43412	8.3185	-0.115621	0.0715904	0.462736
ILMN_1724986	WDR53	6.69877	6.73265	0.0338759	0.0716072	0.462736
ILMN_1760280	NXT1	8.5161	8.4311	-0.0849999	0.0716074	0.462736
ILMN_2329958	ABI1	7.40417	7.4695	0.0653254	0.0716196	0.462736
ILMN_2414533	ARMCX6	7.9959	8.07937	0.0834699	0.0716253	0.462736
ILMN_1760718	ZMIZ2	7.30368	7.17726	-0.126415	0.0716668	0.462736
ILMN_1701402	IKBIP	6.37671	6.45559	0.0788831	0.0717715	0.462736
ILMN_1709750	SUSD1	8.66144	8.77861	0.117169	0.0718352	0.462736
ILMN_1691809	PSMA1	8.3387	8.25782	-0.0808757	0.0718807	0.462736
ILMN_1655635	METTL3	7.89672	7.84472	-0.0520062	0.0719488	0.462736
ILMN_1759252	ADD1	10.5071	10.5812	0.0740961	0.072048	0.462736
ILMN_1716678	NPC2	13.7876	13.8621	0.0745636	0.0720865	0.462736
ILMN_2388155	CASP3	9.08877	9.15724	0.0684728	0.0722475	0.462736
ILMN_1744628	FDX1L	8.26838	8.35118	0.0828075	0.0722482	0.462736
ILMN_1713454	ZNF671	7.25782	7.32693	0.0691117	0.0722806	0.462736
ILMN_1675695	PDS5B	7.04553	7.09437	0.0488374	0.0724138	0.462736
ILMN_1724789	CD59	7.15841	7.29281	0.134399	0.0724569	0.462736
ILMN_2334296	IL18BP	12.512	12.6258	0.113845	0.0724703	0.462736
ILMN_1753265	C12orf76	6.5676	6.61987	0.0522627	0.0724838	0.462736
ILMN_2262044	PARP10	7.46494	7.35221	-0.112739	0.0725369	0.462736
ILMN_1811682	CLIP2	6.67201	6.73268	0.060669	0.072554	0.462736
ILMN_1731589	PTPRJ	6.3488	6.29886	-0.0499422	0.0725624	0.462736
ILMN_1774447	AMPD3	6.80636	6.73022	-0.0761361	0.0725632	0.462736
ILMN_1782635	YARS2	8.25935	8.3156	0.0562467	0.0725856	0.462736
ILMN_1668463	NA	6.3541	6.3994	0.0453053	0.0725916	0.462736
ILMN_2398274	PYCARD	7.23105	7.17941	-0.0516478	0.0726022	0.462736
ILMN_1689274	NIPA1	6.56878	6.6236	0.0548221	0.0726719	0.462736
ILMN_1720542	POLR2I	8.80594	8.8601	0.0541654	0.0726846	0.462736
ILMN_2384241	TGFBR2	9.54112	9.62968	0.0885625	0.0727398	0.462736
ILMN_1730260	N6AMT2	6.6364	6.68874	0.0523398	0.0727475	0.462736
ILMN_1735199	CIAPIN1	6.85426	6.80601	-0.0482432	0.0727611	0.462736
ILMN_2056975	HPRT1	9.04612	9.12699	0.0808674	0.0728681	0.463048
ILMN_1708416	ARL6IP1	11.4149	11.4744	0.0594954	0.0728987	0.463048
ILMN_1652749	ERF	6.38844	6.43807	0.0496329	0.072965	0.463188
ILMN_1773148	MSANTD2	6.43381	6.39864	-0.0351727	0.0730401	0.463206
ILMN_1773080	OAZ1	14.1103	14.1497	0.0393684	0.0730563	0.463206
ILMN_1693862	C8orf82	7.32274	7.37111	0.0483772	0.0731181	0.463317
ILMN_2386016	ATRAID	9.81368	9.87294	0.0592576	0.0732612	0.463816
ILMN_1759549	SRGAP2	6.80995	6.76467	-0.0452845	0.0733724	0.463816
ILMN_1794046	MTX2	7.25797	7.20591	-0.0520561	0.0733795	0.463816
ILMN_1683806	NA	6.51864	6.35551	-0.163138	0.0733875	0.463816
ILMN_1787345	FKBP11	6.99035	6.85216	-0.138186	0.0734183	0.463816
ILMN_2406501	SOD2	10.1954	9.88103	-0.314369	0.0735215	0.463893
ILMN_1760667	POLR3GL	9.64054	9.7136	0.0730581	0.0735467	0.463893
ILMN_1708016	FAM210B	6.57062	6.64808	0.0774554	0.0735893	0.463893
ILMN_2073604	EBP	8.53736	8.40806	-0.129298	0.0736109	0.463893
ILMN_1750160	FASTKD3	7.36747	7.31673	-0.0507402	0.0737709	0.463893
ILMN_1749882	STRN	7.4277	7.47591	0.0482122	0.0737835	0.463893
ILMN_2229940	PRADC1	7.13723	7.20741	0.0701778	0.0737892	0.463893
ILMN_1701749	UQCRFS1	11.9933	11.931	-0.0623828	0.0737949	0.463893
ILMN_1685124	TCTN1	6.92706	6.99929	0.0722323	0.0738294	0.463893
ILMN_1707372	RNF187	6.81975	6.87005	0.0503068	0.0738746	0.463899
ILMN_1671452	MRPL44	7.67673	7.62653	-0.0502079	0.0739313	0.463977
ILMN_1700276	JKAMP	8.30937	8.39087	0.0814997	0.074026	0.464292
ILMN_1670353	RAD51AP1	7.74429	7.85788	0.113593	0.0740836	0.464336
ILMN_1674334	ARMCX6	6.64322	6.69495	0.051737	0.0741216	0.464336
ILMN_2316236	HOPX	6.97806	6.71857	-0.259487	0.0742215	0.464569
ILMN_1748283	PIM2	7.4783	7.3479	-0.130397	0.0742785	0.464569
ILMN_1654629	TMEM175	8.00728	8.08324	0.0759588	0.074292	0.464569
ILMN_1671932	SAMM50	9.65025	9.58187	-0.0683746	0.0744252	0.464849
ILMN_1655117	WDR19	7.33974	7.42242	0.0826846	0.0744255	0.464849
ILMN_2110496	C21orf91	6.36396	6.31242	-0.0515479	0.0746336	0.46587
ILMN_2357134	SPHK1	7.95017	7.79466	-0.155519	0.0748	0.466326
ILMN_1896406	ZXDA	6.44173	6.47656	0.0348391	0.0748199	0.466326
ILMN_2365569	ICA1	6.81082	6.87914	0.0683173	0.0748402	0.466326
ILMN_1707336	ARPC4	9.86093	9.93093	0.0699986	0.0749756	0.466888
ILMN_2283388	NA	11.0472	10.9633	-0.0838821	0.0750484	0.466888
ILMN_1687430	EIF2B4	9.84428	9.88997	0.0456873	0.0750643	0.466888
ILMN_2312719	EXOSC9	6.39438	6.44335	0.048967	0.0752323	0.467207
ILMN_1718042	ZNF549	6.34248	6.38489	0.0424138	0.0752336	0.467207
ILMN_1796180	CRY2	6.73109	6.77141	0.0403292	0.075257	0.467207
ILMN_1786470	C1orf74	6.29253	6.33049	0.0379567	0.075294	0.467207
ILMN_1843198	AK4	7.00534	6.83151	-0.173833	0.0753957	0.467561
ILMN_1715392	PRPF3	7.69107	7.61469	-0.0763812	0.0755578	0.467754
ILMN_1721922	NAB2	6.69567	6.74798	0.0523067	0.0756336	0.467754
ILMN_2232166	CCDC90B	9.89255	9.93642	0.0438744	0.0756575	0.467754
ILMN_1807455	DHRS7	10.2361	10.3368	0.100697	0.0757306	0.467754
ILMN_1715789	DOCK1	6.51407	6.57414	0.0600701	0.0757383	0.467754
ILMN_1794588	DYRK2	8.40333	8.51465	0.111327	0.0757447	0.467754
ILMN_1714158	PON2	8.16486	8.29159	0.126735	0.0757808	0.467754
ILMN_1652185	IL4R	7.75745	7.69752	-0.0599306	0.0757843	0.467754
ILMN_1810100	PBX3	9.85124	9.9487	0.0974581	0.0758606	0.467949
ILMN_1666594	IRF8	11.1781	11.0843	-0.0938008	0.076114	0.468895
ILMN_1748908	PROSC	9.5572	9.60345	0.0462515	0.0762094	0.468895
ILMN_1803560	LAT2	7.91951	7.8144	-0.105108	0.0762352	0.468895
ILMN_1739428	IFIT2	7.86247	7.58111	-0.281353	0.076241	0.468895
ILMN_1736814	CLNS1A	9.02668	8.96013	-0.0665546	0.0762482	0.468895
ILMN_1659782	STK19	7.47381	7.52853	0.0547166	0.0763504	0.468895
ILMN_1720344	NIPA2	10.2056	10.1468	-0.0588007	0.0763603	0.468895
ILMN_1722276	PAFAH1B1	8.07429	8.142	0.0677113	0.0763723	0.468895
ILMN_2411723	NA	12.7251	12.6751	-0.050054	0.076577	0.469876
ILMN_2383774	TRAF3	7.29294	7.22454	-0.0683966	0.0766582	0.470036
ILMN_1708672	ACAT2	10.2318	10.0758	-0.155962	0.0766929	0.470036
ILMN_2415144	SP110	8.50715	8.39135	-0.115799	0.0768476	0.470709
ILMN_1808707	FSCN1	9.61164	9.81865	0.207011	0.0770243	0.471515
ILMN_1862018	ATXN7L3	7.32329	7.36672	0.043428	0.0772078	0.472362
ILMN_1806017	PSME1	11.1183	10.972	-0.146222	0.0772799	0.472527
ILMN_1775501	IL1B	7.35503	7.07135	-0.283683	0.0775912	0.473595
ILMN_1792885	CTSC	10.3919	10.1444	-0.247518	0.0777183	0.473595
ILMN_1779014	TSPYL1	8.09224	8.15197	0.059725	0.0777446	0.473595
ILMN_2364022	SLC16A3	11.2219	11.1041	-0.117772	0.0777682	0.473595
ILMN_1669424	YBX1	12.5533	12.5998	0.046538	0.0777737	0.473595
ILMN_1671509	CCL3	11.643	11.3909	-0.252157	0.0778	0.473595
ILMN_1703926	PTGER2	7.83061	7.68296	-0.147652	0.077873	0.473595
ILMN_1757287	MAPK6	9.33012	9.39522	0.0651003	0.0778784	0.473595
ILMN_1739914	ZNF618	6.6282	6.66663	0.0384271	0.0779066	0.473595
ILMN_1679133	SERPINB1	8.69697	8.621	-0.0759649	0.077907	0.473595
ILMN_1749930	TMEM48	7.16872	7.09998	-0.0687378	0.0779992	0.473728
ILMN_1680403	SSR4	11.2185	11.2875	0.0690179	0.0780591	0.473728
ILMN_1719998	MIR600HG	6.33957	6.28624	-0.0533292	0.0780934	0.473728
ILMN_1686097	TOP2A	7.08325	6.91235	-0.170897	0.0781208	0.473728
ILMN_1679640	FXR1	7.87487	7.82775	-0.047113	0.0781552	0.473728
ILMN_1775182	GSR	8.8317	8.92828	0.0965818	0.078243	0.473986
ILMN_1728802	SDCCAG8	6.63132	6.58261	-0.0487075	0.0782884	0.473987
ILMN_2313821	AIFM1	9.79409	9.85944	0.0653514	0.0783902	0.474106
ILMN_1764788	TNFRSF1B	8.65651	8.75665	0.100135	0.0783998	0.474106
ILMN_1773066	CDKN2AIP	7.72374	7.79661	0.0728757	0.078444	0.474106
ILMN_2181191	TPI1	11.6482	11.587	-0.0611618	0.0784923	0.474124
ILMN_1758398	GUK1	10.1595	10.2152	0.0556375	0.0786897	0.474911
ILMN_1771139	FBXO31	7.58793	7.51972	-0.068212	0.0787133	0.474911
ILMN_1787541	SPSB2	6.82952	6.9257	0.0961726	0.0788282	0.475134
ILMN_1658821	SAMD1	6.28819	6.33276	0.0445632	0.0788411	0.475134
ILMN_1795991	C22orf28	8.7128	8.65342	-0.0593752	0.0792364	0.477242
ILMN_1776327	NA	6.95248	6.87237	-0.0801115	0.0793012	0.477358
ILMN_1717868	CCT8	10.5924	10.542	-0.0503705	0.0794584	0.477811
ILMN_1796106	MGAT4B	7.71707	7.79327	0.0762003	0.0794824	0.477811
ILMN_1769665	RAB5C	9.06169	9.17754	0.115843	0.0795341	0.477811
ILMN_1733937	MMD	8.69672	8.88321	0.186491	0.0795591	0.477811
ILMN_1729180	GATM	7.38539	7.54542	0.16003	0.079702	0.478395
ILMN_1810147	ZNF524	7.62484	7.6895	0.0646617	0.0798677	0.478823
ILMN_2395974	PRDX3	10.8913	10.8377	-0.0535629	0.0799288	0.478823
ILMN_1688534	EIF2B5	8.4021	8.34282	-0.0592758	0.0799511	0.478823
ILMN_1745148	ZNFX1	8.32853	8.2467	-0.0818248	0.0799563	0.478823
ILMN_2076463	SLC15A4	9.52972	9.59339	0.0636659	0.080004	0.478835
ILMN_1669878	GUSB	10.5942	10.7045	0.110255	0.0800558	0.478871
ILMN_2053103	SLC40A1	7.11772	7.32899	0.21127	0.0801535	0.478967
ILMN_1705390	KLHL22	8.45016	8.39246	-0.0577008	0.0801634	0.478967
ILMN_1713846	PPM1H	7.50026	7.59549	0.0952238	0.0802921	0.479034
ILMN_1773247	ZNF410	7.83224	7.87257	0.0403342	0.0803291	0.479034
ILMN_1800425	SLC9A1	8.92555	8.82648	-0.0990689	0.0803294	0.479034
ILMN_1786920	KDM5A	8.98472	8.92466	-0.0600602	0.0803576	0.479034
ILMN_1792538	CD7	6.47148	6.33719	-0.134297	0.0804803	0.479381
ILMN_1785732	TNFAIP6	7.17694	6.93615	-0.240783	0.0805218	0.479381
ILMN_1659913	ISG20	7.61053	7.32129	-0.289237	0.0805532	0.479381
ILMN_1745116	ABHD12	8.1739	8.31872	0.144819	0.0806934	0.479658
ILMN_1724544	PPP4R1	8.06085	8.13857	0.077726	0.0807338	0.479658
ILMN_1774086	CBX3	6.44071	6.40133	-0.03938	0.0808068	0.479658
ILMN_1886655	NA	7.5037	7.25729	-0.246414	0.0808179	0.479658
ILMN_2252186	CAPN10	6.33102	6.37057	0.0395497	0.0808541	0.479658
ILMN_1660871	NEK6	8.78247	8.69078	-0.0916873	0.0808798	0.479658
ILMN_1687315	RXRA	9.46061	9.5605	0.0998913	0.0809671	0.479658
ILMN_2217329	IAH1	9.90826	9.98489	0.0766264	0.0809797	0.479658
ILMN_1723846	METTL21B	9.12613	8.96853	-0.157602	0.0810121	0.479658
ILMN_1752968	LAMB2	6.3737	6.44275	0.0690547	0.0811121	0.479712
ILMN_2333774	TAGAP	6.63142	6.53563	-0.0957833	0.081183	0.479712
ILMN_1806946	UBTF	6.68747	6.73315	0.0456838	0.0811964	0.479712
ILMN_1789492	ZDHHC8	9.32643	9.39498	0.0685442	0.081217	0.479712
ILMN_1664630	CHEK1	6.80354	6.73777	-0.065771	0.0812503	0.479712
ILMN_2397627	UPF3B	7.18251	7.13586	-0.046655	0.0814118	0.480394
ILMN_1666004	WASL	7.69467	7.74711	0.0524336	0.0814958	0.480571
ILMN_1800626	SESN1	7.30531	7.39281	0.0874984	0.0815336	0.480571
ILMN_1657754	RPAP2	6.87953	6.84162	-0.0379077	0.0815833	0.480593
ILMN_1701681	SEC11C	7.80196	7.8939	0.091941	0.0817996	0.481212
ILMN_1749070	HLA-DPB1	8.74157	8.49598	-0.24559	0.0818292	0.481212
ILMN_1798485	ATP6V1E1	11.2887	11.2199	-0.068731	0.0818976	0.481212
ILMN_1670638	PITPNC1	7.71989	7.80578	0.0858851	0.0819063	0.481212
ILMN_1780898	PRKCH	7.71375	7.60943	-0.104322	0.0819181	0.481212
ILMN_1756982	CLIC1	12.2007	12.2785	0.0778378	0.0819817	0.481315
ILMN_2365307	CD276	9.26784	9.4191	0.151254	0.082086	0.481516
ILMN_2331087	MS4A7	9.3622	9.50424	0.142043	0.0821079	0.481516
ILMN_2411963	RBM39	8.71882	8.64237	-0.0764501	0.0823036	0.481632
ILMN_2408039	EEF1D	9.66267	9.71644	0.0537775	0.0823337	0.481632
ILMN_2396991	HCST	9.79662	9.93502	0.138407	0.0823436	0.481632
ILMN_1741096	FDFT1	8.294	8.16459	-0.129405	0.0823462	0.481632
ILMN_1651405	BRD9	8.80294	8.85134	0.0483965	0.0823578	0.481632
ILMN_1795236	SIGLEC9	7.78111	7.84845	0.0673374	0.08247	0.482019
ILMN_1727050	PPFIA1	6.6377	6.58636	-0.051334	0.0826741	0.482942
ILMN_2301083	UBE2C	7.35873	7.15998	-0.198755	0.0827395	0.482998
ILMN_1777998	ARHGAP25	9.20136	9.27106	0.0697059	0.082776	0.482998
ILMN_2333107	AES	8.62526	8.71733	0.0920636	0.0829714	0.483662
ILMN_1677877	UBE2L3	7.77866	7.86619	0.0875306	0.0829833	0.483662
ILMN_1806328	PDIK1L	6.95786	6.91349	-0.0443718	0.083052	0.483662
ILMN_2209578	AGAP6	7.44487	7.3786	-0.0662648	0.0830745	0.483662
ILMN_1694757	CTSL1	8.83963	9.00811	0.168486	0.0832129	0.48397
ILMN_1697742	C3orf38	8.22481	8.17293	-0.0518807	0.0832198	0.48397
ILMN_1721563	TMEM127	7.43673	7.47847	0.0417412	0.0833672	0.484025
ILMN_1736548	PHACTR4	9.05617	9.15722	0.10105	0.0833876	0.484025
ILMN_1657810	PPM1M	10.795	10.8696	0.0746053	0.083423	0.484025
ILMN_1738883	RNF135	7.29568	7.35397	0.0582909	0.0834516	0.484025
ILMN_1677237	CHCHD2	10.1607	10.0951	-0.0655166	0.0834605	0.484025
ILMN_1745374	IFI35	8.88326	8.66062	-0.222635	0.0836813	0.484959
ILMN_1664231	TIMM23	9.04553	8.99539	-0.0501353	0.0837605	0.484959
ILMN_2112256	TNFRSF4	7.96312	7.69869	-0.264437	0.0837606	0.484959
ILMN_1735658	RTTN	6.77274	6.71891	-0.0538316	0.0839756	0.485859
ILMN_1699071	C21orf7	6.59527	6.4511	-0.144169	0.0840281	0.485859
ILMN_1789233	VPS37C	11.0015	10.9183	-0.0831546	0.0840553	0.485859
ILMN_1696187	PYGL	7.83595	7.95605	0.120107	0.0843312	0.487126
ILMN_2064655	CXorf40A	8.16316	8.12445	-0.0387005	0.0843925	0.487126
ILMN_1766803	TUBGCP6	6.6714	6.7102	0.0388024	0.0844142	0.487126
ILMN_1677765	LRP8	7.49302	7.36623	-0.126795	0.0845176	0.487367
ILMN_1741954	SMYD3	6.81858	6.87068	0.0521085	0.084549	0.487367
ILMN_1691188	UIMC1	8.59433	8.53865	-0.0556776	0.084757	0.487566
ILMN_1701441	LPAR1	8.25967	8.12585	-0.133817	0.0847602	0.487566
ILMN_1706057	CS	10.9877	10.9321	-0.0555667	0.0848265	0.487566
ILMN_1742074	C8orf76	9.45371	9.39484	-0.058876	0.0848281	0.487566
ILMN_1801246	IFITM1	7.5796	7.31193	-0.267667	0.0849394	0.487566
ILMN_1704795	MARK3	6.71779	6.68486	-0.0329296	0.0849544	0.487566
ILMN_2364357	RPS6KB2	9.96429	10.0215	0.0572226	0.0849585	0.487566
ILMN_1711608	SSBP2	6.94545	7.01911	0.0736586	0.0849843	0.487566
ILMN_1764500	BRK1	9.00197	9.07023	0.06826	0.0850027	0.487566
ILMN_1781942	HMMR	6.6968	6.58075	-0.116044	0.0850755	0.487716
ILMN_1707534	NKRF	6.9264	6.88833	-0.0380728	0.0853738	0.488414
ILMN_1754045	FANCL	6.83988	6.80132	-0.0385576	0.0853893	0.488414
ILMN_1731418	SP110	8.90656	8.7876	-0.118955	0.0854031	0.488414
ILMN_1669550	MAD2L2	8.72876	8.65052	-0.0782402	0.0854278	0.488414
ILMN_1798061	ZFYVE26	9.36847	9.51647	0.147997	0.0854305	0.488414
ILMN_1737644	TMEM219	9.86478	9.93253	0.0677462	0.0855195	0.488656
ILMN_1781803	FIZ1	6.55376	6.58663	0.0328666	0.0856199	0.488929
ILMN_1709747	EXOG	6.72004	6.57322	-0.146824	0.0856606	0.488929
ILMN_1655924	TRNT1	6.98731	6.92709	-0.0602223	0.0857835	0.489131
ILMN_1770030	C7orf43	6.66829	6.61823	-0.0500605	0.0858453	0.489131
ILMN_1732967	PPP1R18	10.5391	10.4686	-0.0705256	0.0858666	0.489131
ILMN_1808163	C11orf24	7.00916	7.05219	0.0430266	0.0858829	0.489131
ILMN_1721978	CARD11	6.74248	6.64976	-0.0927187	0.0862146	0.490476
ILMN_1811433	RPL8	7.59036	7.5174	-0.0729512	0.0862454	0.490476
ILMN_1752639	SLC25A24	7.81346	7.88446	0.0709946	0.0863599	0.490476
ILMN_1802397	GNA11	7.24416	7.30309	0.0589305	0.0864238	0.490476
ILMN_2228180	MSRA	9.47712	9.54838	0.0712632	0.0864342	0.490476
ILMN_1756826	MORN2	7.41535	7.49489	0.0795396	0.086441	0.490476
ILMN_2160388	RPL24	12.0035	11.9665	-0.0369264	0.0864473	0.490476
ILMN_1785424	ABLIM1	6.449	6.38864	-0.0603599	0.086494	0.490476
ILMN_1784871	FASN	10.3074	10.1516	-0.155835	0.0866174	0.490731
ILMN_1719695	NFKBIZ	8.04527	7.90842	-0.136851	0.0866521	0.490731
ILMN_1695025	CD2	7.03391	6.79166	-0.242248	0.0867651	0.490731
ILMN_2359456	ERGIC3	8.7059	8.78119	0.0752969	0.0867674	0.490731
ILMN_2371280	CSF3R	9.34556	9.48902	0.143461	0.0867732	0.490731
ILMN_1728975	SCO1	9.04042	8.98871	-0.0517168	0.0869071	0.490936
ILMN_1687978	PHLDA1	9.89382	10.164	0.27021	0.0869148	0.490936
ILMN_1665526	TCEA2	7.00165	6.92113	-0.0805276	0.0869989	0.490936
ILMN_1662954	CCT7	9.11673	9.04323	-0.073496	0.0870325	0.490936
ILMN_2088410	PSMG2	10.1835	10.1416	-0.0418564	0.0870441	0.490936
ILMN_1815158	GPS2	7.92272	7.98094	0.058221	0.0872493	0.491829
ILMN_1759411	C16orf79	6.55259	6.51079	-0.0417983	0.0873415	0.491925
ILMN_1752340	ARF5	8.7382	8.81743	0.0792329	0.0873605	0.491925
ILMN_2402798	AP2M1	9.81511	9.86954	0.0544306	0.0874727	0.492293
ILMN_1764596	MPST	7.08162	7.15432	0.0726961	0.0876298	0.492912
ILMN_1737574	TMLHE	7.04789	7.09017	0.042282	0.0876847	0.492955
ILMN_1721901	CTNNAL1	6.85088	6.72935	-0.121531	0.0878771	0.493601
ILMN_1733736	NA	6.32408	6.2859	-0.0381787	0.0878949	0.493601
ILMN_1681754	GGH	7.87959	7.7597	-0.119896	0.0879409	0.493601
ILMN_1693552	CD300A	7.56096	7.70754	0.146574	0.0880626	0.493807
ILMN_2115005	FGD2	9.5466	9.35349	-0.193108	0.0883178	0.493807
ILMN_1701655	SLC24A6	9.19918	9.25628	0.0570939	0.0883194	0.493807
ILMN_1686109	CCL23	6.74699	6.69337	-0.0536236	0.0883715	0.493807
ILMN_1672295	ZC3H12A	7.16212	7.04522	-0.116903	0.0884214	0.493807
ILMN_2064694	STIM1	6.92424	6.97672	0.0524812	0.0884264	0.493807
ILMN_1800261	TUBA1B	13.5837	13.6419	0.058233	0.0884632	0.493807
ILMN_1701477	CCDC101	6.2786	6.32015	0.0415599	0.0884906	0.493807
ILMN_1771411	ALG6	7.46975	7.51353	0.0437843	0.0885119	0.493807
ILMN_1701621	SCO2	9.40132	9.31271	-0.0886069	0.0885505	0.493807
ILMN_2370976	MYOF	9.43955	9.28648	-0.153069	0.0885682	0.493807
ILMN_1666385	CALM3	12.2919	12.4558	0.16395	0.0885965	0.493807
ILMN_1713964	BTBD3	6.73523	6.78573	0.0504994	0.0886505	0.493807
ILMN_1665730	ABCB10	7.87724	7.99105	0.113816	0.0886713	0.493807
ILMN_1656670	HLA-G	7.04943	6.94966	-0.0997737	0.0886853	0.493807
ILMN_1745904	CCDC6	9.80046	9.84651	0.0460475	0.0888197	0.494225
ILMN_1742547	NRP1	7.42199	7.51791	0.0959193	0.0889046	0.494225
ILMN_1799062	NFKB2	7.10131	7.02989	-0.0714183	0.0889119	0.494225
ILMN_1785268	CD58	9.706	9.63231	-0.0736847	0.0889492	0.494225
ILMN_1777344	RPS13	11.498	11.449	-0.0490612	0.0891908	0.495305
ILMN_1670609	ATOX1	12.0232	11.9209	-0.102315	0.0892741	0.495457
ILMN_1694174	TRIM68	7.24335	7.29115	0.0478037	0.0893129	0.495457
ILMN_1709439	CHMP1A	7.87348	7.92337	0.0498914	0.0894165	0.495527
ILMN_2401927	TTC8	6.80248	6.84939	0.0469082	0.0894202	0.495527
ILMN_1679195	NA	12.7133	12.6318	-0.0814921	0.0896257	0.495754
ILMN_1789361	PKD2L1	7.11396	7.32473	0.210779	0.0896658	0.495754
ILMN_1741613	SERINC1	7.70224	7.8015	0.099265	0.0897115	0.495754
ILMN_2071682	FAM196A	7.58839	7.64822	0.0598249	0.0897165	0.495754
ILMN_1681008	CGRRF1	7.68255	7.72825	0.0457041	0.0897421	0.495754
ILMN_2169261	TNNI2	7.82771	8.04446	0.216749	0.0897782	0.495754
ILMN_1768181	TOR3A	9.86406	9.73771	-0.126349	0.0898547	0.495754
ILMN_1749115	RTN2	6.50449	6.55096	0.0464717	0.0899616	0.495754
ILMN_1684982	PDK4	6.71755	6.89084	0.173293	0.0900283	0.495754
ILMN_1754912	GLE1	8.26218	8.30373	0.0415483	0.0900448	0.495754
ILMN_1688464	MAP6D1	7.29568	7.20311	-0.0925702	0.090105	0.495754
ILMN_1753515	SRR	6.40937	6.46623	0.056869	0.0901125	0.495754
ILMN_2364376	ILK	11.0291	11.0762	0.0470617	0.0901223	0.495754
ILMN_2363058	PAOX	7.68568	7.77352	0.0878442	0.0901272	0.495754
ILMN_1770206	GEMIN4	8.35227	8.28825	-0.0640211	0.0901715	0.495754
ILMN_1696099	ALDH4A1	6.67969	6.74985	0.0701673	0.0902633	0.495998
ILMN_2119224	KIFAP3	7.57152	7.62166	0.0501413	0.0903551	0.496008
ILMN_1808584	COX20	6.56765	6.62097	0.0533199	0.0903599	0.496008
ILMN_1763436	SETX	6.66938	6.72236	0.0529815	0.090462	0.496308
ILMN_1698934	CMTM7	11.6171	11.6891	0.0719564	0.0907387	0.496798
ILMN_1720708	CSNK1D	8.89306	8.85045	-0.0426175	0.0908146	0.496798
ILMN_1693220	AKAP11	7.75788	7.83447	0.0765964	0.0908162	0.496798
ILMN_2354140	NAA20	9.82282	9.87373	0.0509084	0.0908232	0.496798
ILMN_1813489	RAF1	8.04691	7.99853	-0.0483821	0.0909754	0.496798
ILMN_1799814	SNRNP40	8.5029	8.45431	-0.0485863	0.0910191	0.496798
ILMN_1714165	ST3GAL2	7.1315	7.07997	-0.0515331	0.0910726	0.496798
ILMN_1697554	SASH3	8.65008	8.7451	0.0950262	0.0911199	0.496798
ILMN_1669747	UNC13B	6.34589	6.39793	0.0520427	0.0911377	0.496798
ILMN_1745242	PLSCR1	6.8719	6.76318	-0.108723	0.0911378	0.496798
ILMN_1716026	ARMCX6	8.03804	8.14755	0.109507	0.0911493	0.496798
ILMN_1666049	NUP214	8.2364	8.39343	0.157032	0.091154	0.496798
ILMN_1703041	IDUA	6.84029	6.91363	0.0733458	0.0911683	0.496798
ILMN_1753482	FAM86C1	6.4435	6.48537	0.0418747	0.0912658	0.496976
ILMN_1792168	GALE	8.27319	8.34063	0.0674356	0.0913595	0.496976
ILMN_1761945	FGFBP2	6.30928	6.39386	0.0845823	0.0913828	0.496976
ILMN_1719986	PIK3IP1	8.44109	8.65467	0.213589	0.0913908	0.496976
ILMN_1665428	GSDMD	9.21068	9.04342	-0.167261	0.0914917	0.49714
ILMN_1705750	TGM2	8.30323	8.07097	-0.232254	0.0915335	0.49714
ILMN_1785852	NABP1	10.2338	10.3545	0.120674	0.0915634	0.49714
ILMN_2399140	RAB5C	8.91096	9.03439	0.123427	0.0916487	0.497314
ILMN_1681845	PAPD4	9.14634	9.21026	0.0639148	0.0917203	0.497314
ILMN_1765801	GAA	7.72887	7.82481	0.0959438	0.0917561	0.497314
ILMN_1806040	TYMS	7.677	7.46465	-0.212349	0.0917854	0.497314
ILMN_1772700	TMEM18	6.46622	6.50907	0.042849	0.0919539	0.497969
ILMN_1741711	DOPEY2	7.33041	7.43017	0.0997597	0.0921124	0.498569
ILMN_1758679	TMEM168	6.88301	6.92167	0.0386618	0.0923674	0.499586
ILMN_1714820	ITGB1	9.59548	9.68879	0.0933162	0.0924024	0.499586
ILMN_2405018	PPP1CB	8.47691	8.55435	0.0774312	0.0924461	0.499586
ILMN_2285996	KIAA0101	8.19011	7.95646	-0.233653	0.09254	0.499586
ILMN_1788192	ARMCX1	8.04032	8.16586	0.125545	0.0925731	0.499586
ILMN_1676548	BZW2	8.46088	8.38349	-0.0773939	0.0925915	0.499586
ILMN_1653652	PTPRC	8.60153	8.51623	-0.0852992	0.0926852	0.499586
ILMN_1777233	E2F2	7.01161	6.88278	-0.128837	0.0927312	0.499586
ILMN_1669772	LRP1	6.37716	6.44291	0.0657444	0.0927547	0.499586
ILMN_1697694	ATP6AP1	12.7261	12.7749	0.0487196	0.0927809	0.499586
ILMN_1731941	APOM	6.38873	6.43626	0.0475326	0.0928711	0.499586
ILMN_2296950	APOBEC3F	7.29973	7.23235	-0.0673871	0.092873	0.499586
ILMN_2358784	NA	7.53626	7.49378	-0.0424769	0.093087	0.499828
ILMN_2356672	EIF2B4	9.41543	9.46267	0.0472457	0.0930989	0.499828
ILMN_1717877	IVNS1ABP	8.13255	8.25528	0.122736	0.0931458	0.499828
ILMN_1784584	RINT1	6.65211	6.6897	0.0375839	0.0931743	0.499828
ILMN_1790309	PINX1	6.79112	6.83012	0.038996	0.0931868	0.499828
ILMN_1703412	LATS2	6.35754	6.39529	0.0377577	0.0932384	0.499828
ILMN_1717229	AAED1	7.58654	7.62992	0.0433831	0.0932522	0.499828
ILMN_1692219	RAB11FIP1	9.82083	9.92609	0.105252	0.0933508	0.500101
ILMN_1859787	NA	6.49084	6.57463	0.0837922	0.0934314	0.500276
ILMN_2377174	SYPL1	9.33401	9.38102	0.0470129	0.0935181	0.500335
ILMN_1663954	TH1L	8.17401	8.23959	0.0655821	0.0935379	0.500335
ILMN_1671554	LPIN1	9.75043	9.65071	-0.0997156	0.0935922	0.500369
ILMN_1702384	ZNF706	7.17252	7.24372	0.0711978	0.093663	0.500492
ILMN_1743299	PEX2	8.36968	8.31975	-0.0499219	0.0937297	0.500593
ILMN_1694240	MAP2K1	9.46432	9.51318	0.0488578	0.093856	0.500925
ILMN_1760708	NA	6.75244	6.8673	0.114856	0.0938876	0.500925
ILMN_1693311	TMBIM6	12.3669	12.4274	0.0605364	0.0941333	0.501919
ILMN_2234310	GLTPD1	6.64796	6.68925	0.0412975	0.0942098	0.501919
ILMN_2198893	LOC407835	8.29643	8.35299	0.0565577	0.0942177	0.501919
ILMN_1758250	TRAFD1	7.58405	7.46094	-0.123106	0.0942666	0.501924
ILMN_1693410	NA	7.45242	7.53199	0.0795774	0.0943456	0.50209
ILMN_1663042	SDC4	7.42679	7.34314	-0.0836411	0.0944619	0.502257
ILMN_2145423	DET1	6.94302	6.98207	0.0390479	0.0944731	0.502257
ILMN_2304186	MITF	7.97569	8.03612	0.0604319	0.0945409	0.502362
ILMN_1778557	CDK13	7.32121	7.27072	-0.0504932	0.0946183	0.502519
ILMN_1721669	IDH3B	10.243	10.1872	-0.0558695	0.0947983	0.502623
ILMN_1681269	DYRK4	8.52474	8.58134	0.0565985	0.0948072	0.502623
ILMN_1701248	TREM2	8.53053	8.74459	0.21406	0.0948425	0.502623
ILMN_1683178	JAK2	6.9128	6.81647	-0.0963251	0.0948626	0.502623
ILMN_1700432	ITPKB	7.94444	8.08042	0.135981	0.0949678	0.502623
ILMN_1735735	KATNB1	7.493	7.44085	-0.052153	0.0950088	0.502623
ILMN_1717207	MMP25	7.46555	7.25388	-0.211666	0.0950498	0.502623
ILMN_1651610	SPRY1	6.38503	6.44103	0.0560026	0.0951284	0.502623
ILMN_1863939	NA	7.22982	7.26895	0.0391324	0.0952077	0.502623
ILMN_1716093	KRT10	8.28207	8.36465	0.0825834	0.0952485	0.502623
ILMN_1802646	EPHB6	6.63463	6.69273	0.0580947	0.0953025	0.502623
ILMN_1786396	ZZEF1	8.02759	8.10059	0.0730038	0.0954019	0.502623
ILMN_1752159	AHNAK	6.63566	6.70294	0.0672852	0.0954573	0.502623
ILMN_1765557	OLFML2B	7.34782	7.52073	0.172912	0.0954578	0.502623
ILMN_2370464	ATRIP	6.88723	6.84279	-0.0444324	0.0954625	0.502623
ILMN_1662799	GPSM3	8.61577	8.67815	0.0623738	0.095497	0.502623
ILMN_2410783	GAA	8.03882	8.14977	0.110953	0.0955346	0.502623
ILMN_2374234	PRKACB	7.66971	7.79481	0.125093	0.0956386	0.502623
ILMN_1651498	GADD45G	7.33357	7.21019	-0.123372	0.0956659	0.502623
ILMN_1736597	TKT	11.581	11.4801	-0.100875	0.0956856	0.502623
ILMN_2333440	TM9SF1	7.1837	7.22812	0.0444181	0.0957289	0.502623
ILMN_1710863	GATAD1	6.65324	6.68932	0.0360883	0.095732	0.502623
ILMN_1683597	RPL23A	12.3975	12.3454	-0.0521296	0.0957424	0.502623
ILMN_1715113	HARS2	8.77706	8.81806	0.0410063	0.0958814	0.502913
ILMN_1653738	NA	6.38661	6.43031	0.0437009	0.0958936	0.502913
ILMN_1737170	FLII	8.51024	8.56492	0.0546873	0.0959679	0.502936
ILMN_1691846	G0S2	6.66577	6.4333	-0.232475	0.0959941	0.502936
ILMN_1665291	NUB1	9.00667	8.8552	-0.151471	0.0961728	0.503482
[truncated: 8,469 more rows]
