# Supplementary material for: Disruption of macrophage pro-inflammatory cytokine release in Crohn's disease is associated with reduced optineurin expression in a subset of patients
Source: Immunology. 2014 Dec 8;144(1):45–55. doi: 10.1111/imm.12338 (PMC4264909; doi:10.1111/imm.12338)
Supplement: Supplementary file 5 — Table S3. List of probes identified as under- or over-expressed in one or more Crohn's disease (CD) patient (n = 61) compared with the healthy control (HC) cohort (n = 43). [file imm0144-0045-sd5.xlsx]

## Sheet: Sheet1
PROBE	GENE	UNDER	OVER
ILMN_2381899	OPTN	7	0
ILMN_2103107	ADAMDEC1	5	0
ILMN_2160476	CCL22	5	0
ILMN_1703538	AIF1	4	0
ILMN_1716909	ADAMDEC1	4	0
ILMN_2092118	FPR1	3	2
ILMN_1671568	ECHDC2	3	0
ILMN_1749403	TSPAN33	3	0
ILMN_1765332	TIMM10	3	0
ILMN_1782729	CLECL1	3	0
ILMN_1797875	ALOX5AP	3	0
ILMN_1815895	LOC649143	3	0
ILMN_2262288	EEF1G	3	0
ILMN_2341815	TFG	3	0
ILMN_1680996	ALOX5	2	1
ILMN_1801584	CXCR4	2	1
ILMN_1651354	SPP1	2	0
ILMN_1658494	RGCC	2	0
ILMN_1671054	HLA-A	2	0
ILMN_1671337	SLC2A5	2	0
ILMN_1671565	RNASET2	2	0
ILMN_1686623	CSF1R	2	0
ILMN_1689734	IL1RN	2	0
ILMN_1699856	RALGDS	2	0
ILMN_1709204	CLEC4A	2	0
ILMN_1715068	AQP9	2	0
ILMN_1737586	EIF4H	2	0
ILMN_1750974	S100A9	2	0
ILMN_1761450	DHRS4L2	2	0
ILMN_1778723	AMICA1	2	0
ILMN_1791912	SIDT2	2	0
ILMN_1801043	GSN	2	0
ILMN_1807825	LY86	2	0
ILMN_1808041	RPL10A	2	0
ILMN_1812618	ARAP3	2	0
ILMN_2101278	RGS18	2	0
ILMN_2183938	LEMD3	2	0
ILMN_2212763	ICAM3	2	0
ILMN_2217513	GLB1L	2	0
ILMN_2374449	SPP1	2	0
ILMN_2374692	WAC	2	0
ILMN_1670870	ALCAM	1	2
ILMN_1677200	CYFIP2	1	2
ILMN_2201596	CYTL1	1	2
ILMN_1666269	CTSZ	1	1
ILMN_1687508	ALDH7A1	1	1
ILMN_1701731	AKR1B1	1	1
ILMN_1724609	SLC2A8	1	1
ILMN_1724789	CD59	1	1
ILMN_1733811	JUP	1	1
ILMN_1796335	LPCAT2	1	1
ILMN_2188862	GDF15	1	1
ILMN_2396991	HCST	1	1
ILMN_1653292	PFKFB4	1	0
ILMN_1657892	TLR8	1	0
ILMN_1659411	POLR2C	1	0
ILMN_1660436	HSPA1B	1	0
ILMN_1662795	CA2	1	0
ILMN_1663132	ADCK2	1	0
ILMN_1664466	KLHL9	1	0
ILMN_1664761	TMEM138	1	0
ILMN_1665428	GSDMD	1	0
ILMN_1668063	FCN1	1	0
ILMN_1668526	GVINP1	1	0
ILMN_1669032	PPIC	1	0
ILMN_1669376	DRAM1	1	0
ILMN_1670302	HK3	1	0
ILMN_1671482	GALM	1	0
ILMN_1676014	DHRS4L1	1	0
ILMN_1678353	FARP1	1	0
ILMN_1678707	TAF15	1	0
ILMN_1685258	TMEM14B	1	0
ILMN_1686097	TOP2A	1	0
ILMN_1686283	CECR1	1	0
ILMN_1688480	CCND1	1	0
ILMN_1689329	SCD	1	0
ILMN_1692058	NDN	1	0
ILMN_1692177	TSC22D1	1	0
ILMN_1693233	KIAA0513	1	0
ILMN_1693650	FES	1	0
ILMN_1695034	NA	1	0
ILMN_1696839	RPS27	1	0
ILMN_1697559	G6PD	1	0
ILMN_1699887	ST14	1	0
ILMN_1699931	HCST	1	0
ILMN_1702168	HSD17B12	1	0
ILMN_1702691	TNFAIP3	1	0
ILMN_1705047	TLR8	1	0
ILMN_1709348	ALDH1A1	1	0
ILMN_1712305	CYBRD1	1	0
ILMN_1712684	FAM20C	1	0
ILMN_1712918	NQO2	1	0
ILMN_1714592	CDA	1	0
ILMN_1714730	UBE2C	1	0
ILMN_1714759	CNIH4	1	0
ILMN_1715947	NA	1	0
ILMN_1718063	LIPA	1	0
ILMN_1718936	LST1	1	0
ILMN_1719204	PRPF31	1	0
ILMN_1730622	EVL	1	0
ILMN_1734707	CHST13	1	0
ILMN_1735930	KLF2	1	0
ILMN_1735955	RPL23AP7	1	0
ILMN_1736700	ALDOA	1	0
ILMN_1739222	ETV5	1	0
ILMN_1740466	FAM46A	1	0
ILMN_1740938	APOE	1	0
ILMN_1745471	IRF9	1	0
ILMN_1745994	GAS7	1	0
ILMN_1746836	PTAFR	1	0
ILMN_1750961	TM6SF1	1	0
ILMN_1753342	SAT1	1	0
ILMN_1756723	DPP7	1	0
ILMN_1756784	NCS1	1	0
ILMN_1758418	TNFSF13B	1	0
ILMN_1760649	PCK2	1	0
ILMN_1762666	DHRS4	1	0
ILMN_1762861	HLA-F	1	0
ILMN_1763837	ANPEP	1	0
ILMN_1766054	ABCA1	1	0
ILMN_1768812	FXYD6	1	0
ILMN_1770020	PPIL3	1	0
ILMN_1770290	CNN2	1	0
ILMN_1770811	PELO	1	0
ILMN_1771697	VRK3	1	0
ILMN_1771987	SLC44A2	1	0
ILMN_1773125	ENTPD1	1	0
ILMN_1780533	RNASE6	1	0
ILMN_1781952	MGST1	1	0
ILMN_1782070	NPL	1	0
ILMN_1783247	C10orf11	1	0
ILMN_1785646	PMP22	1	0
ILMN_1787567	TSC22D1	1	0
ILMN_1789007	APOC1	1	0
ILMN_1791511	TMEM176A	1	0
ILMN_1793730	DCSTAMP	1	0
ILMN_1796409	C1QB	1	0
ILMN_1796490	GRINA	1	0
ILMN_1796962	PPP3R1	1	0
ILMN_1797728	HMGCS1	1	0
ILMN_1800739	SPINT2	1	0
ILMN_1801939	CCNB2	1	0
ILMN_1802923	NA	1	0
ILMN_1804277	SPRED1	1	0
ILMN_1804419	LRMP	1	0
ILMN_1806040	TYMS	1	0
ILMN_1807042	MARCKS	1	0
ILMN_1808405	HLA-DQA1	1	0
ILMN_1809590	GINS2	1	0
ILMN_1810289	MYOF	1	0
ILMN_1897741	NA	1	0
ILMN_2051519	RPL37A	1	0
ILMN_2079655	KLRB1	1	0
ILMN_2087692	CYBRD1	1	0
ILMN_2090105	TAGLN2	1	0
ILMN_2101526	GGCT	1	0
ILMN_2129505	CYBASC3	1	0
ILMN_2136971	FABP3	1	0
ILMN_2167416	MR1	1	0
ILMN_2176063	NA	1	0
ILMN_2203950	HLA-A	1	0
ILMN_2207328	TPGS2	1	0
ILMN_2264011	GRAP	1	0
ILMN_2285996	KIAA0101	1	0
ILMN_2301083	UBE2C	1	0
ILMN_2307025	CPNE1	1	0
ILMN_2309848	FXYD5	1	0
ILMN_2311041	MRPL52	1	0
ILMN_2313901	PAM	1	0
ILMN_2316173	AP1S1	1	0
ILMN_2326509	CASP1	1	0
ILMN_2339202	KTN1	1	0
ILMN_2355168	MGST1	1	0
ILMN_2355953	LILRB4	1	0
ILMN_2359945	NA	1	0
ILMN_2364022	SLC16A3	1	0
ILMN_2374865	ATF3	1	0
ILMN_2383349	STEAP3	1	0
ILMN_2396444	CD14	1	0
ILMN_2400759	CPVL	1	0
ILMN_2408543	PLAUR	1	0
ILMN_1676256	TPSAB1	0	5
ILMN_1687757	AKR1C3	0	4
ILMN_1668039	GYPC	0	3
ILMN_1668134	GSTM1	0	3
ILMN_1670490	PDPN	0	3
ILMN_1710124	CMTM8	0	3
ILMN_1715401	MT1G	0	3
ILMN_1716218	RPS6KA2	0	3
ILMN_1752965	GREM1	0	3
ILMN_1810420	DYSF	0	3
ILMN_2169801	TPSAB1	0	3
ILMN_1656057	PLAU	0	2
ILMN_1661577	MAFA	0	2
ILMN_1667711	PLA2G16	0	2
ILMN_1669321	MATK	0	2
ILMN_1670899	FBN2	0	2
ILMN_1671516	CIR1	0	2
ILMN_1674036	BIRC7	0	2
ILMN_1675386	NA	0	2
ILMN_1682099	TNFAIP8L3	0	2
ILMN_1682996	VWA5A	0	2
ILMN_1683456	CCL7	0	2
ILMN_1687751	BAALC	0	2
ILMN_1689200	DHDH	0	2
ILMN_1691846	G0S2	0	2
ILMN_1693552	CD300A	0	2
ILMN_1695290	FERMT2	0	2
ILMN_1695404	LY6E	0	2
ILMN_1703009	FAM20C	0	2
ILMN_1708934	ADM	0	2
ILMN_1709486	SRPX	0	2
ILMN_1709634	CMBL	0	2
ILMN_1710075	FAM89A	0	2
ILMN_1738116	TMEM119	0	2
ILMN_1739508	NA	0	2
ILMN_1751901	TMEM163	0	2
ILMN_1756701	DHRS11	0	2
ILMN_1757467	H1F0	0	2
ILMN_1759075	TNFRSF13B	0	2
ILMN_1760189	NAIP	0	2
ILMN_1760708	NA	0	2
ILMN_1764754	RAMP1	0	2
ILMN_1778347	NUDT2	0	2
ILMN_1792455	TMEM158	0	2
ILMN_1801377	SLC29A4	0	2
ILMN_1805842	FHL1	0	2
ILMN_1805999	MYO1D	0	2
ILMN_1849186	ZNF704	0	2
ILMN_2053103	SLC40A1	0	2
ILMN_2140700	CRIPAK	0	2
ILMN_2227248	SLAMF9	0	2
ILMN_2260082	NAIP	0	2
ILMN_2289593	FXYD2	0	2
ILMN_2329914	SPRY1	0	2
ILMN_2347798	IFI6	0	2
ILMN_2365091	FCAR	0	2
ILMN_2379967	FCAR	0	2
ILMN_1652199	NA	0	1
ILMN_1655913	NUCB2	0	1
ILMN_1656194	TSPAN10	0	1
ILMN_1656300	GFRA2	0	1
ILMN_1656837	RBP1	0	1
ILMN_1658675	CDH23	0	1
ILMN_1659047	NA	0	1
ILMN_1660341	LRPAP1	0	1
ILMN_1661631	LILRA3	0	1
ILMN_1662390	ASPHD1	0	1
ILMN_1662451	FCER2	0	1
ILMN_1664878	NLRP2	0	1
ILMN_1670672	TMEM37	0	1
ILMN_1671486	HOMER2	0	1
ILMN_1672605	C7orf41	0	1
ILMN_1673305	RHOC	0	1
ILMN_1674050	COL8A2	0	1
ILMN_1674228	NA	0	1
ILMN_1674402	TMEM71	0	1
ILMN_1675124	DDX17	0	1
ILMN_1677466	DUSP6	0	1
ILMN_1677697	NA	0	1
ILMN_1678669	RRM2	0	1
ILMN_1679262	DPYSL3	0	1
ILMN_1679838	WBP5	0	1
ILMN_1680102	C11orf45	0	1
ILMN_1682139	RAI14	0	1
ILMN_1682332	GYPC	0	1
ILMN_1688580	CAMP	0	1
ILMN_1691539	LAT	0	1
ILMN_1694757	CTSL1	0	1
ILMN_1696187	PYGL	0	1
ILMN_1696302	FABP5	0	1
ILMN_1699160	ITK	0	1
ILMN_1700955	TCTEX1D2	0	1
ILMN_1703946	ADORA2B	0	1
ILMN_1707124	TFPI	0	1
ILMN_1711748	PLTP	0	1
ILMN_1712431	PCED1B	0	1
ILMN_1713124	AKR1C3	0	1
ILMN_1714397	CRYL1	0	1
ILMN_1717261	HLA-DRB3	0	1
ILMN_1718766	MT1F	0	1
ILMN_1719256	CKS1B	0	1
ILMN_1720282	NQO1	0	1
ILMN_1723116	AMFR	0	1
ILMN_1729142	CENPV	0	1
ILMN_1730628	RNASE2	0	1
ILMN_1730710	ADORA3	0	1
ILMN_1735495	TBC1D8	0	1
ILMN_1735764	HTR2B	0	1
ILMN_1737157	GRAMD1A	0	1
ILMN_1738147	NES	0	1
ILMN_1742547	NRP1	0	1
ILMN_1744968	KCNAB1	0	1
ILMN_1745282	MOK	0	1
ILMN_1745686	MFHAS1	0	1
ILMN_1745963	FOLR2	0	1
ILMN_1746565	CD6	0	1
ILMN_1750511	NT5C3L	0	1
ILMN_1750636	RPS26	0	1
ILMN_1750800	ACO1	0	1
ILMN_1752406	NA	0	1
ILMN_1753135	ALK	0	1
ILMN_1758529	P2RX1	0	1
ILMN_1759513	RND3	0	1
ILMN_1761314	NFS1	0	1
ILMN_1762308	SNX29	0	1
ILMN_1763461	ALDH7A1	0	1
ILMN_1763609	SLC22A16	0	1
ILMN_1765858	CAB39	0	1
ILMN_1767766	PRDX2	0	1
ILMN_1768482	CD8A	0	1
ILMN_1769245	GLIPR1	0	1
ILMN_1769615	FLRT2	0	1
ILMN_1773245	CCL3L1	0	1
ILMN_1773352	CCL5	0	1
ILMN_1774596	NA	0	1
ILMN_1775170	MT1X	0	1
ILMN_1775501	IL1B	0	1
ILMN_1776157	2004-09-01	0	1
ILMN_1777519	ITGB7	0	1
ILMN_1777564	MAD2L1	0	1
ILMN_1778144	SLC48A1	0	1
ILMN_1778374	BSG	0	1
ILMN_1778668	TAGLN	0	1
ILMN_1779852	FABP5P3	0	1
ILMN_1779934	NA	0	1
ILMN_1781285	DUSP1	0	1
ILMN_1783593	CCL13	0	1
ILMN_1787410	EIF6	0	1
ILMN_1787813	SLC5A3	0	1
ILMN_1788547	GCLM	0	1
ILMN_1789074	HSPA1A	0	1
ILMN_1789361	PKD2L1	0	1
ILMN_1789505	ITPR1	0	1
ILMN_1791647	ASIP	0	1
ILMN_1791726	TUBB3	0	1
ILMN_1791792	C12orf5	0	1
ILMN_1793517	RASAL1	0	1
ILMN_1795342	MLPH	0	1
ILMN_1799134	KLRD1	0	1
ILMN_1801254	NAIP	0	1
ILMN_1801443	TSKU	0	1
ILMN_1803799	EIF4E	0	1
ILMN_1806165	NA	0	1
ILMN_1811364	NA	0	1
ILMN_1813374	MFSD12	0	1
ILMN_1815283	NA	0	1
ILMN_1815500	ITPR3	0	1
ILMN_1856480	NA	0	1
ILMN_2038776	TXN	0	1
ILMN_2041046	CKS1B	0	1
ILMN_2089073	ATP9A	0	1
ILMN_2111932	SERINC2	0	1
ILMN_2112049	DNLZ	0	1
ILMN_2134974	RAB38	0	1
ILMN_2143795	NA	0	1
ILMN_2154287	ACCS	0	1
ILMN_2185884	DHRS4	0	1
ILMN_2196984	OIP5	0	1
ILMN_2228035	HS3ST1	0	1
ILMN_2246882	SP140	0	1
ILMN_2285817	FAM89A	0	1
ILMN_2294976	ANG	0	1
ILMN_2316236	HOPX	0	1
ILMN_2319000	MATK	0	1
ILMN_2320888	CXCR4	0	1
ILMN_2324672	USF2	0	1
ILMN_2329927	ABCG1	0	1
ILMN_2331544	MBP	0	1
ILMN_2336130	NA	0	1
ILMN_2338038	AK4	0	1
ILMN_2347592	NMB	0	1
ILMN_2361163	SSBP3	0	1
ILMN_2367753	ATP2B4	0	1
ILMN_2382403	FCGR2B	0	1
ILMN_2385647	ALAS1	0	1
ILMN_2391861	NA	0	1
ILMN_2393765	IGLL1	0	1
ILMN_2394250	PLEKHA1	0	1
ILMN_2398939	MBP	0	1
ILMN_2407346	LDHD	0	1
ILMN_2408415	RPL9	0	1
ILMN_2408572	RNASE4	0	1
ILMN_2413779	SEZ6L2	0	1
ILMN_2415529	CDK5RAP2	0	1
ILMN_1343291	EEF1A1	0	0
ILMN_1343295	GAPDH	0	0
ILMN_1651228	RPS28	0	0
ILMN_1651229	IPO13	0	0
ILMN_1651254	LPP	0	0
ILMN_1651262	HNRNPAB	0	0
ILMN_1651278	SNIP1	0	0
ILMN_1651315	HMG20B	0	0
ILMN_1651336	MLYCD	0	0
ILMN_1651343	ITGA11	0	0
ILMN_1651346	NA	0	0
ILMN_1651347	SERTAD2	0	0
ILMN_1651378	AUP1	0	0
ILMN_1651385	MFN2	0	0
ILMN_1651405	BRD9	0	0
ILMN_1651429	SELM	0	0
ILMN_1651433	DCK	0	0
ILMN_1651438	ZFPM1	0	0
ILMN_1651490	CYP26A1	0	0
ILMN_1651496	HIST1H2BD	0	0
ILMN_1651498	GADD45G	0	0
ILMN_1651504	FAM193A	0	0
ILMN_1651507	PYROXD1	0	0
ILMN_1651513	SKIV2L2	0	0
ILMN_1651557	KDELC2	0	0
ILMN_1651610	SPRY1	0	0
ILMN_1651628	EXOC6	0	0
ILMN_1651680	EEF1A1	0	0
ILMN_1651684	KIAA0586	0	0
ILMN_1651692	STK10	0	0
ILMN_1651705	CAT	0	0
ILMN_1651719	MBTPS1	0	0
ILMN_1651735	TGOLN2	0	0
ILMN_1651767	MKL1	0	0
ILMN_1651769	ZFYVE16	0	0
ILMN_1651776	FHOD1	0	0
ILMN_1651788	MAP3K11	0	0
ILMN_1651799	SLC38A2	0	0
ILMN_1651819	GALNT11	0	0
ILMN_1651826	BASP1	0	0
ILMN_1651828	CCT3	0	0
ILMN_1651832	EHD1	0	0
ILMN_1651850	RPS16	0	0
ILMN_1651872	UBIAD1	0	0
ILMN_1651886	CWF19L1	0	0
ILMN_1651899	RPL19	0	0
ILMN_1651902	RASL11A	0	0
ILMN_1651936	SETD8	0	0
ILMN_1651949	SCYL3	0	0
ILMN_1651950	TPST1	0	0
ILMN_1651964	ABCC5	0	0
ILMN_1651987	CCDC167	0	0
ILMN_1652000	NA	0	0
ILMN_1652003	NA	0	0
ILMN_1652008	C15orf23	0	0
ILMN_1652024	CSNK1G3	0	0
ILMN_1652065	KCNMB1	0	0
ILMN_1652073	RPS23	0	0
ILMN_1652082	ELF4	0	0
ILMN_1652085	MPHOSPH10	0	0
ILMN_1652123	HMGN1	0	0
ILMN_1652128	LMBRD1	0	0
ILMN_1652161	PNKD	0	0
ILMN_1652163	DVL2	0	0
ILMN_1652164	UNC93B1	0	0
ILMN_1652185	IL4R	0	0
ILMN_1652207	COX4I1	0	0
ILMN_1652223	WDR91	0	0
ILMN_1652237	CBR3	0	0
ILMN_1652280	FBXO32	0	0
ILMN_1652331	NA	0	0
ILMN_1652333	FN3KRP	0	0
ILMN_1652357	PDHX	0	0
ILMN_1652378	IPO7	0	0
ILMN_1652379	SUCLG2	0	0
ILMN_1652394	RAB2A	0	0
ILMN_1652407	ZMYND8	0	0
ILMN_1652409	SPATA7	0	0
ILMN_1652412	PHKB	0	0
ILMN_1652434	MTHFD2L	0	0
ILMN_1652486	THAP7	0	0
ILMN_1652487	RIOK1	0	0
ILMN_1652505	APEX2	0	0
ILMN_1652512	C2CD2	0	0
ILMN_1652521	MTMR9	0	0
ILMN_1652525	FAM125B	0	0
ILMN_1652549	DTNA	0	0
ILMN_1652580	POLD1	0	0
ILMN_1652594	ACTR5	0	0
ILMN_1652631	GLIPR2	0	0
ILMN_1652638	NA	0	0
ILMN_1652647	INPP4A	0	0
ILMN_1652677	FAM89A	0	0
ILMN_1652722	C14orf2	0	0
ILMN_1652736	RPS6KA3	0	0
ILMN_1652749	ERF	0	0
ILMN_1652753	PAAF1	0	0
ILMN_1652754	ZNF428	0	0
ILMN_1652762	HIC2	0	0
ILMN_1652763	C4orf52	0	0
ILMN_1652768	RPS2	0	0
ILMN_1652787	PIK3AP1	0	0
ILMN_1652797	FAM174B	0	0
ILMN_1652806	ATP5J	0	0
ILMN_1652819	OPA3	0	0
ILMN_1652825	IL10RA	0	0
ILMN_1652846	PCYT2	0	0
ILMN_1652872	UBOX5	0	0
ILMN_1652906	GBGT1	0	0
ILMN_1652907	CDC5L	0	0
ILMN_1652929	POGZ	0	0
ILMN_1652989	NUP160	0	0
ILMN_1653001	CABLES1	0	0
ILMN_1653026	PLAC8	0	0
ILMN_1653042	HSD3B7	0	0
ILMN_1653115	ECH1	0	0
ILMN_1653129	CSTF2	0	0
ILMN_1653134	CNEP1R1	0	0
ILMN_1653143	ECD	0	0
ILMN_1653165	AAMP	0	0
ILMN_1653205	C8orf59	0	0
ILMN_1653220	PITPNM1	0	0
ILMN_1653266	DNAJB14	0	0
ILMN_1653283	APP	0	0
ILMN_1653342	DUS1L	0	0
ILMN_1653355	NA	0	0
ILMN_1653367	TAF12	0	0
ILMN_1653404	NKIRAS2	0	0
ILMN_1653429	SLC35A3	0	0
ILMN_1653432	HNRPDL	0	0
ILMN_1653443	CDK2	0	0
ILMN_1653469	RPL12	0	0
ILMN_1653496	GLUL	0	0
ILMN_1653498	IGSF6	0	0
ILMN_1653514	RBBP4	0	0
ILMN_1653529	TEX10	0	0
ILMN_1653553	C14orf80	0	0
ILMN_1653599	ATP5D	0	0
ILMN_1653612	KCTD9	0	0
ILMN_1653613	PIGO	0	0
ILMN_1653618	ZZZ3	0	0
ILMN_1653646	UBL7	0	0
ILMN_1653652	PTPRC	0	0
ILMN_1653708	CORO1B	0	0
ILMN_1653709	TIMM9	0	0
ILMN_1653711	FZD2	0	0
ILMN_1653712	UAP1L1	0	0
ILMN_1653718	ZFAND2B	0	0
ILMN_1653728	ERBB4	0	0
ILMN_1653738	NA	0	0
ILMN_1653766	CCL24	0	0
ILMN_1653793	PDPK1	0	0
ILMN_1653797	C6orf62	0	0
ILMN_1653828	CHFR	0	0
ILMN_1653856	UBASH3B	0	0
ILMN_1653861	SCMH1	0	0
ILMN_1653871	NAMPT	0	0
ILMN_1653896	ATRIP	0	0
ILMN_1653940	USP2	0	0
ILMN_1654001	SMC6	0	0
ILMN_1654010	AGPAT3	0	0
ILMN_1654016	MYL12B	0	0
ILMN_1654032	ZER1	0	0
ILMN_1654060	MKNK2	0	0
ILMN_1654099	LRIG2	0	0
ILMN_1654112	PARD6A	0	0
ILMN_1654118	BCL2L1	0	0
ILMN_1654151	COX6C	0	0
ILMN_1654210	CD1C	0	0
ILMN_1654262	ZMAT3	0	0
ILMN_1654287	ADCY9	0	0
ILMN_1654289	ELK1	0	0
ILMN_1654318	PTPN23	0	0
ILMN_1654322	ATP1B3	0	0
ILMN_1654357	ZNF24	0	0
ILMN_1654370	TESK2	0	0
ILMN_1654385	ASB13	0	0
ILMN_1654392	KHNYN	0	0
ILMN_1654398	RGL1	0	0
ILMN_1654414	ACSL3	0	0
ILMN_1654421	MPHOSPH9	0	0
ILMN_1654441	OAT	0	0
ILMN_1654488	KDM6A	0	0
ILMN_1654497	ATAD1	0	0
ILMN_1654516	TMEM120A	0	0
ILMN_1654518	SAP25	0	0
ILMN_1654542	FAM172A	0	0
ILMN_1654543	MED6	0	0
ILMN_1654545	CPSF1	0	0
ILMN_1654552	MRPS31	0	0
ILMN_1654560	NA	0	0
ILMN_1654566	HSPA1L	0	0
ILMN_1654571	FCHO1	0	0
ILMN_1654583	CHD1	0	0
ILMN_1654586	RASA3	0	0
ILMN_1654609	EPB41L4A-AS1	0	0
ILMN_1654612	ZNF589	0	0
ILMN_1654629	TMEM175	0	0
ILMN_1654653	KLC1	0	0
ILMN_1654685	MCTP1	0	0
ILMN_1654690	CECR5	0	0
ILMN_1654691	FKBP3	0	0
ILMN_1654696	C15orf48	0	0
ILMN_1654735	SLCO3A1	0	0
ILMN_1654737	TRIM32	0	0
ILMN_1654773	CASK	0	0
ILMN_1654778	LSP1	0	0
ILMN_1654812	UNC93B1	0	0
ILMN_1654819	ZNF589	0	0
ILMN_1654823	NA	0	0
ILMN_1654851	FAM134A	0	0
ILMN_1654861	ACO2	0	0
ILMN_1654893	SCAMP2	0	0
ILMN_1654915	MLLT4	0	0
ILMN_1654920	HNRNPH3	0	0
ILMN_1654939	TMED2	0	0
ILMN_1655011	NA	0	0
ILMN_1655046	NUTF2	0	0
ILMN_1655051	NA	0	0
ILMN_1655068	TOM1L2	0	0
ILMN_1655077	PRDM1	0	0
ILMN_1655117	WDR19	0	0
ILMN_1655126	PI4KAP1	0	0
ILMN_1655137	ZCCHC11	0	0
ILMN_1655154	PTBP1	0	0
ILMN_1655163	STK24	0	0
ILMN_1655177	PI4KA	0	0
ILMN_1655190	LOC100506085	0	0
ILMN_1655191	CASZ1	0	0
ILMN_1655194	PHF17	0	0
ILMN_1655195	NA	0	0
ILMN_1655206	ZBTB34	0	0
ILMN_1655225	C19orf25	0	0
ILMN_1655229	SLC7A11	0	0
ILMN_1655296	UTRN	0	0
ILMN_1655307	FAM136A	0	0
ILMN_1655311	C15orf61	0	0
ILMN_1655316	PSMC6	0	0
ILMN_1655329	RIOK2	0	0
ILMN_1655340	RNF181	0	0
ILMN_1655377	MRPS22	0	0
ILMN_1655414	TNFSF14	0	0
ILMN_1655418	CAPNS1	0	0
ILMN_1655422	RPL17	0	0
ILMN_1655429	TNFAIP1	0	0
ILMN_1655433	BCKDHB	0	0
ILMN_1655444	NA	0	0
ILMN_1655469	TSPAN3	0	0
ILMN_1655482	TRIM27	0	0
ILMN_1655485	SPRTN	0	0
ILMN_1655497	EIF4B	0	0
ILMN_1655545	ZMYND12	0	0
ILMN_1655557	INTS6	0	0
ILMN_1655561	ARPC3	0	0
ILMN_1655563	CTIF	0	0
ILMN_1655577	TIAM1	0	0
ILMN_1655608	KLHL18	0	0
ILMN_1655622	PRKRIR	0	0
ILMN_1655625	GPATCH1	0	0
ILMN_1655635	METTL3	0	0
ILMN_1655654	MPDU1	0	0
ILMN_1655684	SARS2	0	0
ILMN_1655694	NA	0	0
ILMN_1655702	ABHD5	0	0
ILMN_1655710	RPS25	0	0
ILMN_1655720	CNNM4	0	0
ILMN_1655733	RFC2	0	0
ILMN_1655734	RPF1	0	0
ILMN_1655765	MRPS21	0	0
ILMN_1655796	2003-03-01	0	0
ILMN_1655821	CAPG	0	0
ILMN_1655876	TMEM159	0	0
ILMN_1655884	ATP2A2	0	0
ILMN_1655921	GTF2E1	0	0
ILMN_1655922	NA	0	0
ILMN_1655924	TRNT1	0	0
ILMN_1655930	ELL2	0	0
ILMN_1655935	ADCY7	0	0
ILMN_1655952	WASH1	0	0
ILMN_1655961	SND1-IT1	0	0
ILMN_1655987	STAB1	0	0
ILMN_1655990	CDK5RAP2	0	0
ILMN_1656011	RGS1	0	0
ILMN_1656016	DHX9	0	0
ILMN_1656042	KIAA0319L	0	0
ILMN_1656045	CELF6	0	0
ILMN_1656066	TNPO2	0	0
ILMN_1656082	NA	0	0
ILMN_1656111	MYLIP	0	0
ILMN_1656129	SLC39A10	0	0
ILMN_1656134	CNOT7	0	0
ILMN_1656136	STAU1	0	0
ILMN_1656145	GOT1	0	0
ILMN_1656165	USP9X	0	0
ILMN_1656184	NA	0	0
ILMN_1656254	NA	0	0
ILMN_1656274	PRPF38A	0	0
ILMN_1656285	METTL7A	0	0
ILMN_1656287	SPOCK2	0	0
ILMN_1656293	GOSR2	0	0
ILMN_1656297	YBEY	0	0
ILMN_1656315	DMD	0	0
ILMN_1656316	ZMYM3	0	0
ILMN_1656335	RIT1	0	0
ILMN_1656368	ALDH4A1	0	0
ILMN_1656378	NMT2	0	0
ILMN_1656382	NA	0	0
ILMN_1656386	SEC24D	0	0
ILMN_1656399	TCEAL8	0	0
ILMN_1656413	ZMPSTE24	0	0
ILMN_1656427	GID4	0	0
ILMN_1656477	ARSA	0	0
ILMN_1656482	OSBPL2	0	0
ILMN_1656501	DUSP5	0	0
ILMN_1656521	RRP7A	0	0
ILMN_1656537	NA	0	0
ILMN_1656540	RUVBL1	0	0
ILMN_1656574	PCGF6	0	0
ILMN_1656621	CHMP2A	0	0
ILMN_1656625	RPS24	0	0
ILMN_1656662	RPL24	0	0
ILMN_1656670	HLA-G	0	0
ILMN_1656676	ZYG11B	0	0
ILMN_1656682	AZIN1	0	0
ILMN_1656691	FBXO4	0	0
ILMN_1656718	DEF8	0	0
ILMN_1656791	RPS6	0	0
ILMN_1656798	TIMM17A	0	0
ILMN_1656807	RPL27	0	0
ILMN_1656818	GPR141	0	0
ILMN_1656822	DNM2	0	0
ILMN_1656826	SH3RF1	0	0
ILMN_1656868	NA	0	0
ILMN_1656869	NA	0	0
ILMN_1656886	LIN37	0	0
ILMN_1656900	NA	0	0
ILMN_1656902	HECTD3	0	0
ILMN_1656904	SLC1A4	0	0
ILMN_1656913	MDH1	0	0
ILMN_1656920	CRIP1	0	0
ILMN_1656934	REPS2	0	0
ILMN_1656938	SLC37A2	0	0
ILMN_1657022	NUS1	0	0
ILMN_1657050	ARSK	0	0
ILMN_1657064	C6orf70	0	0
ILMN_1657095	STARD3	0	0
ILMN_1657111	AHNAK2	0	0
ILMN_1657129	SKAP2	0	0
ILMN_1657144	IBA57	0	0
ILMN_1657148	CIRBP-AS1	0	0
ILMN_1657153	ACTR3	0	0
ILMN_1657204	SAE1	0	0
ILMN_1657237	NUBP2	0	0
ILMN_1657283	ALKBH5	0	0
ILMN_1657288	GUSBP4	0	0
ILMN_1657317	POLR2J	0	0
ILMN_1657361	CBX7	0	0
ILMN_1657423	SPG21	0	0
ILMN_1657446	NTPCR	0	0
ILMN_1657451	SRPK2	0	0
ILMN_1657470	YTHDF3	0	0
ILMN_1657475	GALT	0	0
ILMN_1657478	MAGEL2	0	0
ILMN_1657483	SEC23B	0	0
ILMN_1657495	MLEC	0	0
ILMN_1657515	RPS6KA5	0	0
ILMN_1657547	CCDC34	0	0
ILMN_1657550	MVD	0	0
ILMN_1657612	RPL6	0	0
ILMN_1657619	DNAJB14	0	0
ILMN_1657624	NSFL1C	0	0
ILMN_1657632	ZMYM6NB	0	0
ILMN_1657679	VAV3	0	0
ILMN_1657680	CCDC69	0	0
ILMN_1657682	GFM1	0	0
ILMN_1657683	C1orf198	0	0
ILMN_1657697	SAR1A	0	0
ILMN_1657708	MGLL	0	0
ILMN_1657722	RPS3A	0	0
ILMN_1657744	FAM219B	0	0
ILMN_1657746	BPHL	0	0
ILMN_1657754	RPAP2	0	0
ILMN_1657796	STMN1	0	0
ILMN_1657797	FIBP	0	0
ILMN_1657810	PPM1M	0	0
ILMN_1657857	TMEM14C	0	0
ILMN_1657862	AHCY	0	0
ILMN_1657864	TMUB2	0	0
ILMN_1657870	ABL2	0	0
ILMN_1657873	XPO4	0	0
ILMN_1657884	NME2	0	0
ILMN_1657893	TXNRD2	0	0
ILMN_1657898	MTFP1	0	0
ILMN_1657949	RHEB	0	0
ILMN_1657968	MAP2K2	0	0
ILMN_1657977	MSRB2	0	0
ILMN_1657983	TERF2IP	0	0
ILMN_1657993	ADNP	0	0
ILMN_1658053	DYNLRB1	0	0
ILMN_1658071	ATP1B1	0	0
ILMN_1658080	ZNF573	0	0
ILMN_1658110	FAM210A	0	0
ILMN_1658121	CFP	0	0
ILMN_1658143	RFC3	0	0
ILMN_1658144	TRIP11	0	0
ILMN_1658160	NA	0	0
ILMN_1658182	MEX3C	0	0
ILMN_1658247	OAS1	0	0
ILMN_1658259	DRG1	0	0
ILMN_1658271	LSS	0	0
ILMN_1658283	NA	0	0
ILMN_1658289	WDR54	0	0
ILMN_1658290	METTL22	0	0
ILMN_1658327	BAZ1A	0	0
ILMN_1658333	ECM1	0	0
ILMN_1658337	AKIRIN1	0	0
ILMN_1658351	FIS1	0	0
ILMN_1658373	PAN2	0	0
ILMN_1658399	KLRG1	0	0
ILMN_1658411	CHD4	0	0
ILMN_1658416	MRPS18C	0	0
ILMN_1658420	DSCAM	0	0
ILMN_1658425	DAG1	0	0
ILMN_1658437	SFXN4	0	0
ILMN_1658439	C5orf44	0	0
ILMN_1658460	SRSF10	0	0
ILMN_1658464	GTF3A	0	0
ILMN_1658469	TP53TG1	0	0
ILMN_1658472	APH1A	0	0
ILMN_1658486	MRPL54	0	0
ILMN_1658504	CHKA	0	0
ILMN_1658526	RYK	0	0
ILMN_1658579	NA	0	0
ILMN_1658624	UBXN6	0	0
ILMN_1658678	SAAL1	0	0
ILMN_1658684	ATP9B	0	0
ILMN_1658702	HIST1H2BJ	0	0
ILMN_1658717	DEPDC5	0	0
ILMN_1658728	ZBTB25	0	0
ILMN_1658743	CCNDBP1	0	0
ILMN_1658746	PTPLAD1	0	0
ILMN_1658800	BRPF3	0	0
ILMN_1658802	KRTCAP2	0	0
ILMN_1658821	SAMD1	0	0
ILMN_1658830	WBP1L	0	0
ILMN_1658834	ZC3H18	0	0
ILMN_1658883	ARAF	0	0
ILMN_1658884	ATP11B	0	0
ILMN_1658885	DAGLB	0	0
ILMN_1658902	DEAF1	0	0
ILMN_1658911	AP3S1	0	0
ILMN_1658926	NOTCH3	0	0
ILMN_1658928	GNB2	0	0
ILMN_1658957	NA	0	0
ILMN_1658962	LCP2	0	0
ILMN_1658989	MEX3B	0	0
ILMN_1658992	DPM1	0	0
ILMN_1658995	ACOT9	0	0
ILMN_1659017	C11orf74	0	0
ILMN_1659027	SLC2A1	0	0
ILMN_1659029	FAM116B	0	0
ILMN_1659054	NA	0	0
ILMN_1659058	PPP1R10	0	0
ILMN_1659075	HLA-DOA	0	0
ILMN_1659095	RPL7A	0	0
ILMN_1659106	PHLDA3	0	0
ILMN_1659156	ANKRD16	0	0
ILMN_1659189	C9orf89	0	0
ILMN_1659206	RARA	0	0
ILMN_1659227	CD79A	0	0
ILMN_1659240	MTMR14	0	0
ILMN_1659259	PRPF6	0	0
ILMN_1659285	PSMG1	0	0
ILMN_1659339	ELP4	0	0
ILMN_1659343	NA	0	0
ILMN_1659350	CASP6	0	0
ILMN_1659352	KCNK13	0	0
ILMN_1659364	RFC5	0	0
ILMN_1659365	NA	0	0
ILMN_1659415	LAMTOR3	0	0
ILMN_1659437	TXNDC17	0	0
ILMN_1659462	DUSP23	0	0
ILMN_1659463	APAF1	0	0
ILMN_1659470	PBRM1	0	0
ILMN_1659523	USP39	0	0
ILMN_1659524	NDUFAF4	0	0
ILMN_1659536	NA	0	0
ILMN_1659537	NA	0	0
ILMN_1659544	STX3	0	0
ILMN_1659564	SEC61A1	0	0
ILMN_1659682	GALK2	0	0
ILMN_1659688	LGALS3BP	0	0
ILMN_1659725	EXOSC5	0	0
ILMN_1659727	CDAN1	0	0
ILMN_1659752	AIDA	0	0
ILMN_1659753	LAMP2	0	0
ILMN_1659761	SNX29	0	0
ILMN_1659762	BTF3	0	0
ILMN_1659766	BAG3	0	0
ILMN_1659771	RPL13AP3	0	0
ILMN_1659777	RUFY1	0	0
ILMN_1659782	STK19	0	0
ILMN_1659801	ATP6V1C1	0	0
ILMN_1659843	DNAJC3	0	0
ILMN_1659845	KIAA0355	0	0
ILMN_1659857	SNAP29	0	0
ILMN_1659874	SCAF4	0	0
ILMN_1659888	PPP1R14B	0	0
ILMN_1659894	SLC25A26	0	0
ILMN_1659895	MSN	0	0
ILMN_1659913	ISG20	0	0
ILMN_1659923	GNAQ	0	0
ILMN_1659936	PPP1R15A	0	0
ILMN_1659937	ZBTB24	0	0
ILMN_1659960	IL4I1	0	0
ILMN_1659976	CLP1	0	0
ILMN_1660000	NA	0	0
ILMN_1660021	PLIN3	0	0
ILMN_1660027	FCGR2B	0	0
ILMN_1660031	P2RY6	0	0
ILMN_1660063	POLE4	0	0
ILMN_1660104	SRRM1	0	0
ILMN_1660111	UCHL3	0	0
ILMN_1660125	SFMBT2	0	0
ILMN_1660144	TCF20	0	0
ILMN_1660186	SYF2	0	0
ILMN_1660193	ZNF529	0	0
ILMN_1660199	ACAA2	0	0
ILMN_1660232	PEX5	0	0
ILMN_1660270	NA	0	0
ILMN_1660275	C2orf43	0	0
ILMN_1660277	NA	0	0
ILMN_1660292	MRPS21	0	0
ILMN_1660305	PDE12	0	0
ILMN_1660307	NA	0	0
ILMN_1660345	NGRN	0	0
ILMN_1660359	NA	0	0
ILMN_1660368	TRRAP	0	0
ILMN_1660376	NA	0	0
ILMN_1660426	CPSF4	0	0
ILMN_1660440	FAM108B1	0	0
ILMN_1660462	MCOLN2	0	0
ILMN_1660498	RPS27	0	0
ILMN_1660533	RPN1	0	0
ILMN_1660544	ARRDC4	0	0
ILMN_1660551	CRAMP1L	0	0
ILMN_1660577	ATP5G2	0	0
ILMN_1660579	CRLF3	0	0
ILMN_1660582	LIG3	0	0
ILMN_1660602	C1orf43	0	0
ILMN_1660629	NBEAL2	0	0
ILMN_1660635	LACTB2	0	0
ILMN_1660661	TCP1	0	0
ILMN_1660663	DYRK1A	0	0
ILMN_1660691	RAB31	0	0
ILMN_1660698	GTPBP8	0	0
ILMN_1660723	RDH13	0	0
ILMN_1660732	PPP2R2B	0	0
ILMN_1660757	SRSF6	0	0
ILMN_1660775	TPM3	0	0
ILMN_1660787	SUCLA2	0	0
ILMN_1660793	PAQR4	0	0
ILMN_1660810	TTC17	0	0
ILMN_1660832	RPL18A	0	0
ILMN_1660837	CLCN3	0	0
ILMN_1660840	DESI2	0	0
ILMN_1660844	INTS4	0	0
ILMN_1660847	PFKFB3	0	0
ILMN_1660856	ALG11	0	0
ILMN_1660869	NA	0	0
ILMN_1660871	NEK6	0	0
ILMN_1660880	RNH1	0	0
ILMN_1660900	SNORA7B	0	0
ILMN_1660907	PTPRE	0	0
ILMN_1660986	PER3	0	0
ILMN_1661000	RPS6KC1	0	0
ILMN_1661002	RFWD2	0	0
ILMN_1661138	GON4L	0	0
ILMN_1661142	TMF1	0	0
ILMN_1661170	NDUFB8	0	0
ILMN_1661173	TRIP4	0	0
ILMN_1661196	CSF2RA	0	0
ILMN_1661264	SHMT2	0	0
ILMN_1661266	HLA-DQB1	0	0
ILMN_1661293	ZNF224	0	0
ILMN_1661306	RPL29	0	0
ILMN_1661337	SRM	0	0
ILMN_1661343	TNFSF14	0	0
ILMN_1661346	HNRNPA1	0	0
ILMN_1661366	PGAM1	0	0
ILMN_1661399	ARL4A	0	0
ILMN_1661409	FAM208A	0	0
ILMN_1661416	LOC400958	0	0
ILMN_1661424	THAP6	0	0
ILMN_1661427	RFNG	0	0
ILMN_1661428	ATP11C	0	0
ILMN_1661432	NUP43	0	0
ILMN_1661439	FLOT1	0	0
ILMN_1661484	ZBTB45	0	0
ILMN_1661485	RBM34	0	0
ILMN_1661488	TPST2	0	0
ILMN_1661490	PFDN6	0	0
ILMN_1661492	ARRDC1	0	0
ILMN_1661500	B4GALT4	0	0
ILMN_1661554	DIAPH1	0	0
ILMN_1661589	CD151	0	0
ILMN_1661593	NA	0	0
ILMN_1661594	C2orf42	0	0
ILMN_1661595	C1orf53	0	0
ILMN_1661596	FLVCR1	0	0
ILMN_1661599	DDIT4	0	0
ILMN_1661622	TBC1D7	0	0
ILMN_1661636	ZMYM2	0	0
ILMN_1661646	BANK1	0	0
ILMN_1661653	DET1	0	0
ILMN_1661683	THRA	0	0
ILMN_1661695	IRAK3	0	0
ILMN_1661717	TFDP1	0	0
ILMN_1661755	FAM129B	0	0
ILMN_1661799	HIGD1A	0	0
ILMN_1661833	ANKRD12	0	0
ILMN_1661886	APEX1	0	0
ILMN_1661888	MEF2A	0	0
ILMN_1661917	RPL10	0	0
ILMN_1661945	SLIRP	0	0
ILMN_1662021	ZNF326	0	0
ILMN_1662026	BTK	0	0
ILMN_1662049	AGPAT5	0	0
ILMN_1662065	WDR92	0	0
ILMN_1662128	NA	0	0
ILMN_1662129	RCN2	0	0
ILMN_1662130	NA	0	0
ILMN_1662158	RPL26L1	0	0
ILMN_1662161	TBC1D13	0	0
ILMN_1662174	ORMDL3	0	0
ILMN_1662184	C5orf34	0	0
ILMN_1662198	RANGAP1	0	0
ILMN_1662232	DCTN2	0	0
ILMN_1662243	ING1	0	0
ILMN_1662263	NA	0	0
ILMN_1662306	RABL3	0	0
ILMN_1662316	VPS33A	0	0
ILMN_1662318	CCDC59	0	0
ILMN_1662328	CNNM3	0	0
ILMN_1662331	PDSS2	0	0
ILMN_1662334	DNAJA3	0	0
ILMN_1662340	ZNF358	0	0
ILMN_1662358	MX1	0	0
ILMN_1662359	NA	0	0
ILMN_1662364	AARS	0	0
ILMN_1662413	HGSNAT	0	0
ILMN_1662417	LRPPRC	0	0
ILMN_1662426	AP2S1	0	0
ILMN_1662438	SOD1	0	0
ILMN_1662587	PNPLA7	0	0
ILMN_1662617	PPP2R3C	0	0
ILMN_1662618	SQSTM1	0	0
ILMN_1662619	TFPI	0	0
ILMN_1662658	PUS1	0	0
ILMN_1662686	USPL1	0	0
ILMN_1662719	GPBP1L1	0	0
ILMN_1662741	LPAR2	0	0
ILMN_1662799	GPSM3	0	0
ILMN_1662839	PLEKHA1	0	0
ILMN_1662843	CD53	0	0
ILMN_1662848	TXNDC15	0	0
ILMN_1662852	IQCK	0	0
ILMN_1662896	WDR11	0	0
ILMN_1662905	NA	0	0
ILMN_1662932	LCP1	0	0
ILMN_1662954	CCT7	0	0
ILMN_1662964	PRMT3	0	0
ILMN_1662970	NA	0	0
ILMN_1662973	CD82	0	0
ILMN_1663002	STOML2	0	0
ILMN_1663035	SREBF1	0	0
ILMN_1663042	SDC4	0	0
ILMN_1663080	LFNG	0	0
ILMN_1663090	SON	0	0
ILMN_1663092	CITED2	0	0
ILMN_1663113	TTLL12	0	0
ILMN_1663145	NOMO3	0	0
ILMN_1663149	SRP54	0	0
ILMN_1663158	ZNF174	0	0
ILMN_1663195	MCM7	0	0
ILMN_1663220	MRPL22	0	0
ILMN_1663313	NA	0	0
ILMN_1663379	FBXL15	0	0
ILMN_1663390	CDC20	0	0
ILMN_1663407	SURF1	0	0
ILMN_1663416	NA	0	0
ILMN_1663444	LIN7B	0	0
ILMN_1663447	HNRNPA1	0	0
ILMN_1663486	TLK2	0	0
ILMN_1663489	UBR2	0	0
ILMN_1663512	COX5B	0	0
ILMN_1663538	CLYBL	0	0
ILMN_1663577	S100PBP	0	0
ILMN_1663605	RNF123	0	0
ILMN_1663616	DNAJC7	0	0
ILMN_1663618	STAT3	0	0
ILMN_1663627	ELMO1	0	0
ILMN_1663631	BANP	0	0
ILMN_1663640	MAOA	0	0
ILMN_1663664	MRPS10	0	0
ILMN_1663667	FLAD1	0	0
ILMN_1663684	NA	0	0
ILMN_1663685	NA	0	0
ILMN_1663722	DNAJB5	0	0
ILMN_1663799	RPL32	0	0
ILMN_1663866	TGFBI	0	0
ILMN_1663916	ARHGAP9	0	0
ILMN_1663954	TH1L	0	0
ILMN_1664010	ELF1	0	0
ILMN_1664012	CANT1	0	0
ILMN_1664016	ARHGEF18	0	0
ILMN_1664025	PXMP4	0	0
ILMN_1664028	CENPB	0	0
ILMN_1664030	RAB1B	0	0
ILMN_1664051	SEC22C	0	0
ILMN_1664068	ERGIC1	0	0
ILMN_1664098	FASTK	0	0
ILMN_1664153	SLC30A5	0	0
ILMN_1664167	RPF2	0	0
ILMN_1664168	SLC25A11	0	0
ILMN_1664175	VAMP4	0	0
ILMN_1664216	NKIRAS1	0	0
ILMN_1664231	TIMM23	0	0
ILMN_1664233	TMC6	0	0
ILMN_1664294	LEPRE1	0	0
ILMN_1664323	MBIP	0	0
ILMN_1664367	COQ6	0	0
ILMN_1664371	NA	0	0
ILMN_1664398	NA	0	0
ILMN_1664440	TP53BP1	0	0
ILMN_1664449	ALG5	0	0
ILMN_1664464	PTGDS	0	0
ILMN_1664537	USP11	0	0
ILMN_1664560	DYRK1A	0	0
ILMN_1664577	DLD	0	0
ILMN_1664608	INPP5A	0	0
ILMN_1664610	NA	0	0
ILMN_1664614	FAU	0	0
ILMN_1664630	CHEK1	0	0
ILMN_1664644	ATG16L2	0	0
ILMN_1664698	UNC119	0	0
ILMN_1664718	CYP51A1	0	0
ILMN_1664738	C11orf54	0	0
ILMN_1664750	TMBIM4	0	0
ILMN_1664756	KPNA4	0	0
ILMN_1664776	EFR3A	0	0
ILMN_1664798	GRHPR	0	0
ILMN_1664802	WSB1	0	0
ILMN_1664826	FBXO33	0	0
ILMN_1664833	MRPL50	0	0
ILMN_1664912	IL11RA	0	0
ILMN_1664921	PPP6C	0	0
ILMN_1664922	FLNB	0	0
ILMN_1664931	GTF2E2	0	0
ILMN_1664956	SSU72	0	0
ILMN_1664978	TJP2	0	0
ILMN_1665004	CASC3	0	0
ILMN_1665049	SPG11	0	0
ILMN_1665058	TCHP	0	0
ILMN_1665065	SERINC3	0	0
ILMN_1665066	NOA1	0	0
ILMN_1665095	NELF	0	0
ILMN_1665100	PTGS1	0	0
ILMN_1665107	ITGB1BP1	0	0
ILMN_1665117	C6orf89	0	0
ILMN_1665164	CTR9	0	0
ILMN_1665192	NUDT6	0	0
ILMN_1665205	ZNF260	0	0
ILMN_1665212	EDC4	0	0
ILMN_1665217	CEP19	0	0
ILMN_1665219	LTBP4	0	0
ILMN_1665235	NA	0	0
ILMN_1665243	FKBP14	0	0
ILMN_1665280	SPCS1	0	0
ILMN_1665291	NUB1	0	0
ILMN_1665300	TRMT1L	0	0
ILMN_1665331	AMT	0	0
ILMN_1665335	DIABLO	0	0
ILMN_1665357	EPS15	0	0
ILMN_1665384	SH3BP5L	0	0
ILMN_1665423	ZFP91	0	0
ILMN_1665455	DCUN1D3	0	0
ILMN_1665483	KIAA0020	0	0
ILMN_1665510	ERRFI1	0	0
ILMN_1665526	TCEA2	0	0
ILMN_1665538	SKP2	0	0
ILMN_1665554	BRF2	0	0
ILMN_1665557	USP15	0	0
ILMN_1665559	CDK2	0	0
ILMN_1665583	TUBB	0	0
ILMN_1665601	THAP4	0	0
ILMN_1665655	CTDSPL2	0	0
ILMN_1665696	EFNA4	0	0
ILMN_1665717	EIF2S3	0	0
ILMN_1665730	ABCB10	0	0
ILMN_1665736	NA	0	0
ILMN_1665737	UFD1L	0	0
ILMN_1665797	CSE1L	0	0
ILMN_1665823	TPT1	0	0
ILMN_1665831	CLPTM1	0	0
ILMN_1665859	RAB27A	0	0
ILMN_1665871	ANGEL1	0	0
ILMN_1665877	RNF149	0	0
ILMN_1665887	WDR61	0	0
ILMN_1665909	LASP1	0	0
ILMN_1665943	MAP4K1	0	0
ILMN_1665945	ACBD3	0	0
ILMN_1665964	GAB2	0	0
ILMN_1666004	WASL	0	0
ILMN_1666049	NUP214	0	0
ILMN_1666050	TMUB1	0	0
ILMN_1666078	HLA-H	0	0
ILMN_1666096	ACSL3	0	0
ILMN_1666122	HEG1	0	0
ILMN_1666156	MORF4L2	0	0
ILMN_1666178	TP53I13	0	0
ILMN_1666208	MIS18BP1	0	0
ILMN_1666258	AMFR	0	0
ILMN_1666305	CDKN3	0	0
ILMN_1666306	SRRD	0	0
ILMN_1666325	ALG10B	0	0
ILMN_1666332	NA	0	0
ILMN_1666364	COQ10A	0	0
ILMN_1666372	ATP5H	0	0
ILMN_1666376	TRIM56	0	0
ILMN_1666384	BZW1	0	0
ILMN_1666385	CALM3	0	0
ILMN_1666399	RING1	0	0
ILMN_1666409	PSMB6	0	0
ILMN_1666444	RBMS1	0	0
ILMN_1666453	STK3	0	0
ILMN_1666471	UQCRQ	0	0
ILMN_1666482	SP2	0	0
ILMN_1666494	CRK	0	0
ILMN_1666512	SKIV2L	0	0
ILMN_1666545	GCNT1	0	0
ILMN_1666546	DUSP14	0	0
ILMN_1666553	SLC25A19	0	0
ILMN_1666594	IRF8	0	0
ILMN_1666597	PI4KB	0	0
ILMN_1666609	USP22	0	0
ILMN_1666625	KIF17	0	0
ILMN_1666632	VPS52	0	0
ILMN_1666634	FAF1	0	0
ILMN_1666635	RPS14	0	0
ILMN_1666665	COL23A1	0	0
ILMN_1666670	RBX1	0	0
ILMN_1666713	LYPLA1	0	0
ILMN_1666727	ZNF586	0	0
ILMN_1666739	RBM15	0	0
ILMN_1666742	C9orf72	0	0
ILMN_1666761	PPP2R5E	0	0
ILMN_1666819	PHLDB1	0	0
ILMN_1666827	TRAPPC11	0	0
ILMN_1666924	PINK1	0	0
ILMN_1666932	FCGR2A	0	0
ILMN_1666933	ASH2L	0	0
ILMN_1666967	MPC1	0	0
ILMN_1666976	PLD3	0	0
ILMN_1667016	FAF1	0	0
ILMN_1667022	PASK	0	0
ILMN_1667030	HSBP1	0	0
ILMN_1667034	PDPR	0	0
ILMN_1667043	EIF4A3	0	0
ILMN_1667050	PRPS1	0	0
ILMN_1667081	CCND2	0	0
ILMN_1667086	AP3M1	0	0
ILMN_1667112	FBXO7	0	0
ILMN_1667132	NANP	0	0
ILMN_1667199	SQRDL	0	0
ILMN_1667201	POC1B	0	0
ILMN_1667213	DFFA	0	0
ILMN_1667222	MTX1	0	0
ILMN_1667239	INPP1	0	0
ILMN_1667257	SDHB	0	0
ILMN_1667260	MAPK3	0	0
ILMN_1667306	RANBP10	0	0
ILMN_1667315	NA	0	0
ILMN_1667374	L3HYPDH	0	0
ILMN_1667417	RAB23	0	0
ILMN_1667429	SLC25A20	0	0
ILMN_1667430	DEGS1	0	0
ILMN_1667432	HYAL3	0	0
ILMN_1667453	HINFP	0	0
ILMN_1667460	SULF2	0	0
ILMN_1667476	LTBR	0	0
ILMN_1667551	NA	0	0
ILMN_1667561	IFRD1	0	0
ILMN_1667564	ALDH3A2	0	0
ILMN_1667577	LCMT2	0	0
ILMN_1667578	DUSP26	0	0
ILMN_1667657	TPP2	0	0
ILMN_1667670	SLC25A15	0	0
ILMN_1667707	SPCS3	0	0
ILMN_1667716	TMEM101	0	0
ILMN_1667748	ANKRD33	0	0
ILMN_1667813	RPL7	0	0
ILMN_1667839	UBR7	0	0
ILMN_1667857	C12orf52	0	0
ILMN_1667883	THOC5	0	0
ILMN_1667893	TNS3	0	0
ILMN_1667925	NA	0	0
ILMN_1667966	FAM129A	0	0
ILMN_1667977	TAF1B	0	0
ILMN_1667994	AMD1	0	0
ILMN_1668012	SLC25A13	0	0
ILMN_1668090	STK25	0	0
ILMN_1668179	HNRNPF	0	0
ILMN_1668185	ZNF282	0	0
ILMN_1668270	ZDHHC18	0	0
ILMN_1668283	HYAL2	0	0
ILMN_1668312	SLC2A9	0	0
ILMN_1668345	OAF	0	0
ILMN_1668369	CDC37	0	0
ILMN_1668374	ITGB5	0	0
ILMN_1668378	NA	0	0
ILMN_1668408	AIFM1	0	0
ILMN_1668417	WIPF1	0	0
ILMN_1668463	NA	0	0
ILMN_1668469	KIAA0922	0	0
ILMN_1668498	CWF19L2	0	0
ILMN_1668514	PIP5K1C	0	0
ILMN_1668535	JOSD1	0	0
ILMN_1668540	ZNHIT6	0	0
ILMN_1668559	RGS10	0	0
ILMN_1668582	CRBN	0	0
ILMN_1668605	NAAA	0	0
ILMN_1668619	KIAA1467	0	0
ILMN_1668629	C4orf48	0	0
ILMN_1668634	FBXW7	0	0
ILMN_1668639	TBC1D10B	0	0
ILMN_1668721	CCND3	0	0
ILMN_1668743	RILPL2	0	0
ILMN_1668814	CENPM	0	0
ILMN_1668822	BATF	0	0
ILMN_1668861	TPI1	0	0
ILMN_1668910	CIDEB	0	0
ILMN_1668960	MID1IP1	0	0
ILMN_1668996	C1QBP	0	0
ILMN_1669015	XPNPEP1	0	0
ILMN_1669033	NCOA1	0	0
ILMN_1669070	MIPEP	0	0
ILMN_1669094	ZNF672	0	0
ILMN_1669102	ATP5G2	0	0
ILMN_1669113	ATF5	0	0
ILMN_1669142	NAA15	0	0
ILMN_1669177	DHRS12	0	0
ILMN_1669206	CNOT1	0	0
ILMN_1669252	CUL2	0	0
ILMN_1669259	ANKRD49	0	0
ILMN_1669273	PPT1	0	0
ILMN_1669275	ZNF16	0	0
ILMN_1669281	CLN3	0	0
ILMN_1669286	YWHAZ	0	0
ILMN_1669308	BRPF1	0	0
ILMN_1669310	RHOT2	0	0
ILMN_1669362	IGFBP6	0	0
ILMN_1669377	AP4B1	0	0
ILMN_1669393	NA	0	0
ILMN_1669394	EI24	0	0
ILMN_1669409	VSIG4	0	0
ILMN_1669424	YBX1	0	0
ILMN_1669433	KIAA0913	0	0
ILMN_1669443	NA	0	0
ILMN_1669456	NME3	0	0
ILMN_1669484	WDR6	0	0
ILMN_1669502	E2F3	0	0
ILMN_1669508	PAF1	0	0
ILMN_1669516	ZNF193	0	0
ILMN_1669523	FOS	0	0
ILMN_1669550	MAD2L2	0	0
ILMN_1669553	UBE2E3	0	0
ILMN_1669555	FAM48A	0	0
ILMN_1669572	RNF126	0	0
ILMN_1669584	ILF3	0	0
ILMN_1669592	2002-03-01	0	0
ILMN_1669598	SUV420H1	0	0
ILMN_1669607	PHKG2	0	0
ILMN_1669633	ACP1	0	0
ILMN_1669635	NUP85	0	0
ILMN_1669674	CNPY3	0	0
ILMN_1669703	TNK2	0	0
ILMN_1669718	PSENEN	0	0
ILMN_1669727	WAC	0	0
ILMN_1669729	ERLIN2	0	0
ILMN_1669747	UNC13B	0	0
ILMN_1669772	LRP1	0	0
ILMN_1669788	NUDT14	0	0
ILMN_1669818	ESD	0	0
ILMN_1669831	SLC18B1	0	0
ILMN_1669832	TCF12	0	0
ILMN_1669833	SH2B2	0	0
ILMN_1669851	STAG3L4	0	0
ILMN_1669878	GUSB	0	0
ILMN_1669888	CSTA	0	0
ILMN_1669905	DCP2	0	0
ILMN_1669931	TM9SF3	0	0
ILMN_1669940	TMEM38B	0	0
ILMN_1669966	NDUFS7	0	0
ILMN_1670000	DCAF6	0	0
ILMN_1670008	FLCN	0	0
ILMN_1670028	LPIN2	0	0
ILMN_1670037	POLR2L	0	0
ILMN_1670079	OMA1	0	0
ILMN_1670096	NRBP1	0	0
ILMN_1670130	ARID3A	0	0
ILMN_1670134	FADS1	0	0
ILMN_1670145	DFNA5	0	0
ILMN_1670172	WDR33	0	0
ILMN_1670188	NA	0	0
ILMN_1670238	CDC45	0	0
ILMN_1670263	CNST	0	0
ILMN_1670272	LRP10	0	0
ILMN_1670304	FAM156A	0	0
ILMN_1670305	SERPING1	0	0
ILMN_1670322	FCHO2	0	0
ILMN_1670353	RAD51AP1	0	0
ILMN_1670377	NA	0	0
ILMN_1670420	METAP2	0	0
ILMN_1670439	FYTTD1	0	0
ILMN_1670456	RBM42	0	0
ILMN_1670472	FAF2	0	0
ILMN_1670517	NA	0	0
ILMN_1670532	GMCL1	0	0
ILMN_1670539	NA	0	0
ILMN_1670542	AK2	0	0
ILMN_1670561	TCEAL8	0	0
ILMN_1670576	IRF5	0	0
ILMN_1670609	ATOX1	0	0
ILMN_1670638	PITPNC1	0	0
ILMN_1670640	ZNF664	0	0
ILMN_1670752	KIAA0907	0	0
ILMN_1670796	EXOSC10	0	0
ILMN_1670807	FAM84B	0	0
ILMN_1670809	NRM	0	0
ILMN_1670817	GRPEL1	0	0
ILMN_1670821	TXLNG2P	0	0
ILMN_1670841	CPNE1	0	0
ILMN_1670844	OPN3	0	0
ILMN_1670875	PPM1D	0	0
ILMN_1670895	ZNF207	0	0
ILMN_1670901	COX10	0	0
ILMN_1670926	CHST15	0	0
ILMN_1670931	PDS5A	0	0
ILMN_1670948	TSR2	0	0
ILMN_1670970	PPP3CA	0	0
ILMN_1671005	IRF2BP2	0	0
ILMN_1671028	THRAP3	0	0
ILMN_1671048	ZNF644	0	0
ILMN_1671051	CD276	0	0
ILMN_1671055	GSG1L	0	0
ILMN_1671116	XXYLT1	0	0
ILMN_1671142	GPR68	0	0
ILMN_1671158	MRPL13	0	0
ILMN_1671191	UQCRC1	0	0
ILMN_1671207	IARS2	0	0
ILMN_1671221	GAPVD1	0	0
ILMN_1671237	GNGT2	0	0
ILMN_1671250	CLIC4	0	0
ILMN_1671257	DKC1	0	0
ILMN_1671260	WLS	0	0
ILMN_1671265	ING2	0	0
ILMN_1671291	EIF3I	0	0
ILMN_1671314	UXT	0	0
ILMN_1671326	EIF2C1	0	0
ILMN_1671374	C19orf53	0	0
ILMN_1671387	TCAIM	0	0
ILMN_1671392	KCNF1	0	0
ILMN_1671404	SVIL	0	0
ILMN_1671427	FBXW4	0	0
ILMN_1671442	WDR43	0	0
ILMN_1671452	MRPL44	0	0
ILMN_1671489	PC	0	0
ILMN_1671494	USP5	0	0
ILMN_1671509	CCL3	0	0
ILMN_1671554	LPIN1	0	0
ILMN_1671583	MKRN1	0	0
ILMN_1671603	MED30	0	0
ILMN_1671621	PCMT1	0	0
ILMN_1671693	TPGS2	0	0
ILMN_1671703	ACTA2	0	0
ILMN_1671731	AVPI1	0	0
ILMN_1671742	UPF3A	0	0
ILMN_1671791	PCK2	0	0
ILMN_1671809	NA	0	0
ILMN_1671839	TAF1C	0	0
ILMN_1671885	MLF2	0	0
ILMN_1671891	PID1	0	0
ILMN_1671893	CHMP2A	0	0
ILMN_1671895	ZNF613	0	0
ILMN_1671905	SFR1	0	0
ILMN_1671911	MTA1	0	0
ILMN_1671928	PROS1	0	0
ILMN_1671932	SAMM50	0	0
ILMN_1671933	GPSM2	0	0
ILMN_1671969	UGP2	0	0
ILMN_1671992	NA	0	0
ILMN_1672004	TOB1	0	0
ILMN_1672006	SSB	0	0
ILMN_1672024	ISCA1	0	0
ILMN_1672042	DOLPP1	0	0
ILMN_1672080	NR2F6	0	0
ILMN_1672097	CD86	0	0
ILMN_1672122	P4HTM	0	0
ILMN_1672124	FAM198B	0	0
ILMN_1672128	ATF4	0	0
ILMN_1672149	CHCHD1	0	0
ILMN_1672176	SMPD2	0	0
ILMN_1672191	ATP5F1	0	0
ILMN_1672287	MYNN	0	0
ILMN_1672295	ZC3H12A	0	0
ILMN_1672356	NA	0	0
ILMN_1672366	NA	0	0
ILMN_1672389	CRYZ	0	0
ILMN_1672405	TMED7	0	0
ILMN_1672417	PTPRCAP	0	0
ILMN_1672443	QDPR	0	0
ILMN_1672446	RPL11	0	0
ILMN_1672496	DNAJA1	0	0
ILMN_1672503	DPYSL2	0	0
ILMN_1672504	PDXK	0	0
ILMN_1672547	MYO9B	0	0
ILMN_1672553	SLC43A3	0	0
ILMN_1672554	ELP5	0	0
ILMN_1672564	FMO6P	0	0
ILMN_1672565	TRMT10C	0	0
ILMN_1672571	TFIP11	0	0
ILMN_1672589	SEMA4B	0	0
ILMN_1672650	PKM	0	0
ILMN_1672660	MBP	0	0
ILMN_1672662	SLC20A1	0	0
ILMN_1672717	C10orf57	0	0
ILMN_1672728	KCTD5	0	0
ILMN_1672759	MCU	0	0
ILMN_1672795	NA	0	0
ILMN_1672811	C1orf159	0	0
ILMN_1672834	SSH2	0	0
ILMN_1672843	FBXO8	0	0
ILMN_1672878	ABR	0	0
ILMN_1672884	MTFMT	0	0
ILMN_1672908	TWIST1	0	0
ILMN_1673023	EP400	0	0
ILMN_1673026	CHCHD3	0	0
ILMN_1673030	CMKLR1	0	0
ILMN_1673069	DPP9	0	0
ILMN_1673111	TSEN34	0	0
ILMN_1673138	ZBTB33	0	0
ILMN_1673172	IFT52	0	0
ILMN_1673207	KLF11	0	0
ILMN_1673215	PCBP1	0	0
ILMN_1673252	AIMP2	0	0
ILMN_1673275	TRAPPC2	0	0
ILMN_1673282	LAMP2	0	0
ILMN_1673352	IFITM2	0	0
ILMN_1673363	CD97	0	0
ILMN_1673369	SEPHS1	0	0
ILMN_1673409	NA	0	0
ILMN_1673455	RASAL2	0	0
ILMN_1673478	FAM13B	0	0
ILMN_1673509	RPL28	0	0
ILMN_1673529	AGXT2L2	0	0
ILMN_1673543	PGM2	0	0
ILMN_1673544	TCEANC2	0	0
ILMN_1673548	LGALSL	0	0
ILMN_1673586	SLC6A6	0	0
ILMN_1673604	YIPF3	0	0
ILMN_1673638	RPS3A	0	0
ILMN_1673649	HYOU1	0	0
ILMN_1673676	SNX5	0	0
ILMN_1673682	GATAD2A	0	0
ILMN_1673711	HSP90AB1	0	0
ILMN_1673716	KIF6	0	0
ILMN_1673721	EXO1	0	0
ILMN_1673738	RPL6	0	0
ILMN_1673746	NA	0	0
ILMN_1673752	NA	0	0
ILMN_1673753	ABCF1	0	0
ILMN_1673757	CASP8	0	0
ILMN_1673788	CDV3	0	0
ILMN_1673795	HSD17B4	0	0
ILMN_1673798	PPOX	0	0
ILMN_1673804	ZNF426	0	0
ILMN_1673815	ARHGAP11A	0	0
ILMN_1673820	HLTF	0	0
ILMN_1673892	GK5	0	0
ILMN_1673899	FAM57A	0	0
ILMN_1673917	GTF2I	0	0
ILMN_1673933	LOC100288332	0	0
ILMN_1673936	KHSRP	0	0
ILMN_1673944	MANBAL	0	0
ILMN_1673950	NA	0	0
ILMN_1673960	MAT2B	0	0
ILMN_1673962	NUP205	0	0
ILMN_1673991	ATIC	0	0
ILMN_1674024	NA	0	0
ILMN_1674032	ABCD3	0	0
ILMN_1674034	H2AFY	0	0
ILMN_1674038	CTSD	0	0
ILMN_1674046	C10orf128	0	0
ILMN_1674064	ZNF225	0	0
ILMN_1674069	TOMM7	0	0
ILMN_1674152	NFKBIB	0	0
ILMN_1674160	BIN1	0	0
ILMN_1674201	MFN1	0	0
ILMN_1674236	HSPB1	0	0
ILMN_1674243	TFRC	0	0
ILMN_1674250	NCKAP1L	0	0
ILMN_1674282	PPARD	0	0
ILMN_1674285	NA	0	0
ILMN_1674302	PPAT	0	0
ILMN_1674334	ARMCX6	0	0
ILMN_1674337	FKBP2	0	0
ILMN_1674385	YWHAQ	0	0
ILMN_1674394	APMAP	0	0
ILMN_1674399	ZNF143	0	0
ILMN_1674411	CKAP2	0	0
ILMN_1674421	TM9SF4	0	0
ILMN_1674458	KLHL7	0	0
ILMN_1674506	MED23	0	0
ILMN_1674522	HIGD1A	0	0
ILMN_1674551	SMAD5	0	0
ILMN_1674560	GBA2	0	0
ILMN_1674609	CLTB	0	0
ILMN_1674650	NMRK1	0	0
ILMN_1674661	CIRBP	0	0
ILMN_1674665	CPNE2	0	0
ILMN_1674697	NA	0	0
ILMN_1674698	AARS2	0	0
ILMN_1674706	MTHFD2	0	0
ILMN_1674759	LPCAT4	0	0
ILMN_1674768	PI4KAP2	0	0
ILMN_1674780	SF3B1	0	0
ILMN_1674866	TADA3	0	0
ILMN_1674874	MFSD10	0	0
ILMN_1674941	ANO6	0	0
ILMN_1674985	TMEM51	0	0
ILMN_1675007	ZSCAN5A	0	0
ILMN_1675038	PRMT2	0	0
ILMN_1675055	MUL1	0	0
ILMN_1675085	UBA6	0	0
ILMN_1675106	YIPF2	0	0
ILMN_1675117	HSD17B11	0	0
ILMN_1675130	NFIC	0	0
ILMN_1675131	PIH1D1	0	0
ILMN_1675156	CDC42	0	0
ILMN_1675186	ME2	0	0
ILMN_1675191	GAPT	0	0
ILMN_1675239	NDUFA7	0	0
ILMN_1675266	NAGPA	0	0
ILMN_1675365	LARP4	0	0
ILMN_1675387	LIMS1	0	0
ILMN_1675406	PPAPDC1B	0	0
ILMN_1675448	ZFP36L1	0	0
ILMN_1675460	RPL29	0	0
ILMN_1675472	LINC00657	0	0
ILMN_1675483	ANKMY1	0	0
ILMN_1675501	SENP5	0	0
ILMN_1675542	NUS1	0	0
ILMN_1675583	SPG7	0	0
ILMN_1675612	BLCAP	0	0
ILMN_1675640	OAS1	0	0
ILMN_1675656	PPFIBP2	0	0
ILMN_1675669	IBTK	0	0
ILMN_1675671	ICOSLG	0	0
ILMN_1675674	UBE4B	0	0
ILMN_1675684	APOBEC3C	0	0
ILMN_1675695	PDS5B	0	0
ILMN_1675701	FAM114A2	0	0
ILMN_1675709	ARFGAP1	0	0
ILMN_1675797	EPDR1	0	0
ILMN_1675844	WDR1	0	0
ILMN_1675848	MYL12A	0	0
ILMN_1675852	PSMA6	0	0
ILMN_1675937	ANKRD9	0	0
ILMN_1675946	ISG20L2	0	0
ILMN_1675956	LYST	0	0
ILMN_1675982	GGA3	0	0
ILMN_1676005	KPNA1	0	0
ILMN_1676010	SP1	0	0
ILMN_1676026	MRPS26	0	0
ILMN_1676075	KLHL12	0	0
ILMN_1676091	NA	0	0
ILMN_1676159	MST4	0	0
ILMN_1676173	PARVB	0	0
ILMN_1676197	LRP11	0	0
ILMN_1676233	NA	0	0
ILMN_1676280	NSUN3	0	0
ILMN_1676289	NCAM1	0	0
ILMN_1676302	PCED1A	0	0
ILMN_1676336	NCEH1	0	0
ILMN_1676358	RALB	0	0
ILMN_1676361	ARHGAP22	0	0
ILMN_1676385	PAK2	0	0
ILMN_1676393	ATP5G1	0	0
ILMN_1676408	TAGAP	0	0
ILMN_1676423	CCNC	0	0
ILMN_1676448	WDFY1	0	0
ILMN_1676480	NA	0	0
ILMN_1676503	RNPS1	0	0
ILMN_1676515	IMPDH1	0	0
ILMN_1676523	CCDC91	0	0
ILMN_1676528	BTN3A2	0	0
ILMN_1676548	BZW2	0	0
ILMN_1676563	HTRA1	0	0
ILMN_1676588	CEPT1	0	0
ILMN_1676600	SEC24C	0	0
ILMN_1676611	PHPT1	0	0
ILMN_1676625	SS18L1	0	0
ILMN_1676629	INSIG2	0	0
ILMN_1676665	CUEDC1	0	0
ILMN_1676725	C1orf116	0	0
ILMN_1676745	ZNF142	0	0
ILMN_1676759	DDX27	0	0
ILMN_1676763	PIPSL	0	0
ILMN_1676765	RPL18A	0	0
ILMN_1676792	RPS11	0	0
ILMN_1676799	MFAP1	0	0
ILMN_1676842	BTAF1	0	0
ILMN_1676846	ABCE1	0	0
ILMN_1676891	CDK19	0	0
ILMN_1676893	ADCY3	0	0
ILMN_1676899	YEATS2	0	0
ILMN_1676924	CD247	0	0
ILMN_1676946	AP3M2	0	0
ILMN_1676955	TYK2	0	0
ILMN_1676980	MTSS1	0	0
ILMN_1676984	DDIT3	0	0
ILMN_1676986	NA	0	0
ILMN_1677038	CPED1	0	0
ILMN_1677043	AKR7A2	0	0
ILMN_1677080	IFT46	0	0
ILMN_1677085	RGS19	0	0
ILMN_1677092	GEM	0	0
ILMN_1677098	YPEL2	0	0
ILMN_1677113	RNF8	0	0
ILMN_1677122	FAM168B	0	0
ILMN_1677133	MITD1	0	0
ILMN_1677138	POLR2J3	0	0
ILMN_1677237	CHCHD2	0	0
ILMN_1677239	CCDC14	0	0
ILMN_1677262	NA	0	0
ILMN_1677292	C5orf30	0	0
ILMN_1677305	PVR	0	0
ILMN_1677376	CHD7	0	0
ILMN_1677385	C8orf40	0	0
ILMN_1677396	NDFIP2	0	0
ILMN_1677404	RAP2A	0	0
ILMN_1677432	SRGAP1	0	0
ILMN_1677440	ATP6AP2	0	0
ILMN_1677446	NA	0	0
ILMN_1677452	REXO4	0	0
ILMN_1677483	EXOSC1	0	0
ILMN_1677484	SNAPC4	0	0
ILMN_1677487	ANKZF1	0	0
ILMN_1677530	THAP4	0	0
ILMN_1677534	SCAP	0	0
ILMN_1677607	SC5DL	0	0
ILMN_1677736	TMEM104	0	0
ILMN_1677765	LRP8	0	0
ILMN_1677768	POR	0	0
ILMN_1677785	ZNF559	0	0
ILMN_1677800	SGTA	0	0
ILMN_1677824	NA	0	0
ILMN_1677827	TLR7	0	0
ILMN_1677829	SLC9A6	0	0
ILMN_1677843	RAB24	0	0
ILMN_1677877	UBE2L3	0	0
ILMN_1677887	PMS2	0	0
ILMN_1677906	LOC100506248	0	0
ILMN_1677919	GMPR2	0	0
ILMN_1677953	OGFOD1	0	0
ILMN_1677962	GPHN	0	0
ILMN_1678004	TMEM41B	0	0
ILMN_1678032	NR1H2	0	0
ILMN_1678037	HIRIP3	0	0
ILMN_1678052	C19orf24	0	0
ILMN_1678054	TRIM21	0	0
ILMN_1678075	CDYL	0	0
ILMN_1678087	MAP3K4	0	0
ILMN_1678140	NA	0	0
ILMN_1678143	ARHGDIB	0	0
ILMN_1678165	LSM7	0	0
ILMN_1678170	MME	0	0
ILMN_1678235	KANSL1	0	0
ILMN_1678252	HDLBP	0	0
ILMN_1678268	VPS8	0	0
ILMN_1678290	HMG20A	0	0
ILMN_1678293	NA	0	0
ILMN_1678300	NA	0	0
ILMN_1678362	INO80	0	0
ILMN_1678404	FBXO11	0	0
ILMN_1678422	DHX58	0	0
ILMN_1678423	SPA17	0	0
ILMN_1678454	CASP4	0	0
ILMN_1678490	RILPL2	0	0
ILMN_1678494	ZNF438	0	0
ILMN_1678504	RHOT1	0	0
ILMN_1678517	ACSL5	0	0
ILMN_1678522	RPS26	0	0
ILMN_1678535	ESR1	0	0
ILMN_1678546	PEX11B	0	0
ILMN_1678579	CPT2	0	0
ILMN_1678605	CDC123	0	0
ILMN_1678619	DAK	0	0
ILMN_1678629	DOCK7	0	0
ILMN_1678652	TCTN3	0	0
ILMN_1678671	KLHL24	0	0
ILMN_1678678	SLC37A4	0	0
ILMN_1678729	SIL1	0	0
ILMN_1678730	NOMO1	0	0
ILMN_1678766	DYNLT1	0	0
ILMN_1678775	NA	0	0
ILMN_1678781	ARHGAP33	0	0
ILMN_1678808	ATG14	0	0
ILMN_1678833	CCR1	0	0
ILMN_1678904	ENO3	0	0
ILMN_1678919	YOD1	0	0
ILMN_1678922	HERC4	0	0
ILMN_1678928	SLCO3A1	0	0
ILMN_1678934	POLR1E	0	0
ILMN_1678957	WDR55	0	0
ILMN_1678961	FRMD4A	0	0
ILMN_1678962	DFFB	0	0
ILMN_1678966	SNRPF	0	0
ILMN_1678998	LRRC14	0	0
ILMN_1679041	SLC3A2	0	0
ILMN_1679045	NA	0	0
ILMN_1679071	MTX3	0	0
ILMN_1679093	ZNF581	0	0
ILMN_1679115	TPH1	0	0
ILMN_1679133	SERPINB1	0	0
ILMN_1679134	NSMCE4A	0	0
ILMN_1679150	NA	0	0
ILMN_1679177	MARS2	0	0
ILMN_1679178	ATP5D	0	0
ILMN_1679188	ATP5S	0	0
ILMN_1679195	NA	0	0
ILMN_1679209	HSPA9	0	0
ILMN_1679232	KIDINS220	0	0
ILMN_1679268	PELI1	0	0
ILMN_1679324	EIF1B	0	0
ILMN_1679358	ZDHHC5	0	0
ILMN_1679382	CCT2	0	0
ILMN_1679383	AKIRIN1	0	0
ILMN_1679389	NA	0	0
ILMN_1679401	TRPM4	0	0
ILMN_1679405	DDX56	0	0
ILMN_1679428	CHIC2	0	0
ILMN_1679460	PPFIBP1	0	0
ILMN_1679476	GART	0	0
ILMN_1679483	INTS10	0	0
ILMN_1679495	ULK3	0	0
ILMN_1679501	CSNK2A1	0	0
ILMN_1679520	AGPAT1	0	0
ILMN_1679555	TIMM23	0	0
ILMN_1679577	SETD3	0	0
ILMN_1679600	ACOT8	0	0
ILMN_1679614	SGSM3	0	0
ILMN_1679640	FXR1	0	0
ILMN_1679655	WDR82	0	0
ILMN_1679678	FSD1L	0	0
ILMN_1679693	TMEM87B	0	0
ILMN_1679727	CLK1	0	0
ILMN_1679731	SLC15A4	0	0
ILMN_1679782	BLOC1S2	0	0
ILMN_1679797	ADARB1	0	0
ILMN_1679800	BRIX1	0	0
ILMN_1679809	GSTP1	0	0
ILMN_1679826	CST7	0	0
ILMN_1679837	SGPP1	0	0
ILMN_1679867	HSF1	0	0
ILMN_1679880	THOC6	0	0
ILMN_1679881	WRN	0	0
ILMN_1679912	DPH3	0	0
ILMN_1679917	ARL16	0	0
ILMN_1679919	ASCC2	0	0
ILMN_1679929	KLF13	0	0
ILMN_1679949	SLC25A23	0	0
ILMN_1679978	WBSCR16	0	0
ILMN_1680037	FAM65A	0	0
ILMN_1680072	ZNF32	0	0
ILMN_1680091	POP7	0	0
ILMN_1680104	SLC35C1	0	0
ILMN_1680109	COL4A3BP	0	0
ILMN_1680111	AHDC1	0	0
ILMN_1680129	NSUN2	0	0
ILMN_1680130	DYM	0	0
ILMN_1680132	CADM1	0	0
ILMN_1680134	CARM1	0	0
ILMN_1680139	MAFF	0	0
ILMN_1680171	MFF	0	0
ILMN_1680193	PAXIP1	0	0
ILMN_1680196	LAPTM4B	0	0
ILMN_1680208	NA	0	0
ILMN_1680223	PNPLA8	0	0
ILMN_1680239	NUDT9	0	0
ILMN_1680246	MAT2B	0	0
ILMN_1680313	STX4	0	0
ILMN_1680314	TXN	0	0
ILMN_1680341	PPIE	0	0
ILMN_1680347	ZNF317	0	0
ILMN_1680353	NSF	0	0
ILMN_1680364	CD109	0	0
ILMN_1680378	RBM45	0	0
ILMN_1680386	RPP38	0	0
ILMN_1680390	GCNT2	0	0
ILMN_1680403	SSR4	0	0
ILMN_1680437	EEF1G	0	0
ILMN_1680453	ITM2C	0	0
ILMN_1680501	NA	0	0
ILMN_1680579	ATP2B4	0	0
ILMN_1680591	RTKN	0	0
ILMN_1680618	MYC	0	0
ILMN_1680624	CREG1	0	0
ILMN_1680626	PDIA6	0	0
ILMN_1680644	MIOS	0	0
ILMN_1680659	C11orf63	0	0
ILMN_1680662	SASS6	0	0
ILMN_1680673	NT5DC1	0	0
ILMN_1680687	NSF	0	0
ILMN_1680692	NUCKS1	0	0
ILMN_1680703	MRPS15	0	0
ILMN_1680714	LIG4	0	0
ILMN_1680727	GLRX2	0	0
ILMN_1680738	NREP	0	0
ILMN_1680770	UBQLN2	0	0
ILMN_1680781	PCNXL4	0	0
ILMN_1680782	PATL1	0	0
ILMN_1680831	BAZ1B	0	0
ILMN_1680860	LEMD2	0	0
ILMN_1680925	SLC9A3R1	0	0
ILMN_1680955	AURKA	0	0
ILMN_1680967	SARNP	0	0
ILMN_1681008	CGRRF1	0	0
ILMN_1681016	SPNS1	0	0
ILMN_1681067	PIK3R5	0	0
ILMN_1681081	AGPAT2	0	0
ILMN_1681101	2001-03-01	0	0
ILMN_1681118	CAPRIN2	0	0
ILMN_1681135	SPATA2	0	0
ILMN_1681239	MYO1F	0	0
ILMN_1681269	DYRK4	0	0
ILMN_1681283	HIF1A	0	0
ILMN_1681301	AIM2	0	0
ILMN_1681304	PAN3	0	0
ILMN_1681310	MFSD7	0	0
ILMN_1681325	GLTPD1	0	0
ILMN_1681340	HSPB11	0	0
ILMN_1681415	SIGLEC7	0	0
ILMN_1681437	DCXR	0	0
ILMN_1681503	MCM2	0	0
ILMN_1681543	RHBDD1	0	0
ILMN_1681590	LARP1	0	0
ILMN_1681591	PTPN1	0	0
ILMN_1681601	SUCNR1	0	0
ILMN_1681628	ZNF277	0	0
ILMN_1681674	MAD1L1	0	0
ILMN_1681675	SCAF8	0	0
ILMN_1681679	TSPO	0	0
ILMN_1681695	DNASE1L1	0	0
ILMN_1681703	FOXO3	0	0
ILMN_1681728	NA	0	0
ILMN_1681741	C1orf31	0	0
ILMN_1681754	GGH	0	0
ILMN_1681802	GRK6	0	0
ILMN_1681845	PAPD4	0	0
ILMN_1681888	PRKAR2A	0	0
ILMN_1681890	DYNLT3	0	0
ILMN_1681899	NA	0	0
ILMN_1681927	HDGFRP2	0	0
ILMN_1681972	TMEM69	0	0
ILMN_1681983	RSPO3	0	0
ILMN_1681984	GALNT10	0	0
ILMN_1681998	AP2B1	0	0
ILMN_1682015	GAL	0	0
ILMN_1682054	SRI	0	0
ILMN_1682062	RYR1	0	0
ILMN_1682081	RNF19B	0	0
ILMN_1682095	RCOR3	0	0
ILMN_1682098	PSMA4	0	0
ILMN_1682147	HOOK2	0	0
ILMN_1682165	NT5C2	0	0
ILMN_1682180	VCPIP1	0	0
ILMN_1682197	NFXL1	0	0
ILMN_1682206	GCC1	0	0
ILMN_1682226	CLDN15	0	0
ILMN_1682232	MIER1	0	0
ILMN_1682264	DCAF7	0	0
ILMN_1682288	NA	0	0
ILMN_1682312	CYBB	0	0
ILMN_1682316	TRIM33	0	0
ILMN_1682323	DDX51	0	0
ILMN_1682336	MASTL	0	0
ILMN_1682354	SNORD33	0	0
ILMN_1682368	LRWD1	0	0
ILMN_1682375	CTU1	0	0
ILMN_1682399	CLOCK	0	0
ILMN_1682428	HENMT1	0	0
ILMN_1682449	ZNF518B	0	0
ILMN_1682494	RSRC1	0	0
ILMN_1682501	CNOT1	0	0
ILMN_1682567	CCDC106	0	0
ILMN_1682572	KIAA0528	0	0
ILMN_1682636	CXCL2	0	0
ILMN_1682694	VMA21	0	0
ILMN_1682711	LOC493754	0	0
ILMN_1682717	IER3	0	0
ILMN_1682727	JAZF1	0	0
ILMN_1682736	BRD7P3	0	0
[truncated: 8,469 more rows]
